# Supplementary material for: Bis{μ-N-[(dimethyl­amino)­dimethyl­sil­yl]-2,6-dimethyl­anilido}-κ2 N:N′;κ2 N′:N-dicopper(I)
Source: Acta Crystallogr Sect E Struct Rep Online. 2010 Oct 30;66(Pt 11):m1472. doi: 10.1107/S1600536810042881 (PMC3009272; doi:10.1107/S1600536810042881)
Supplement: Supplementary file 2 [file e-66-m1472-Isup2.hkl]

# 
# h,k,l, Fc-squared, Fo-squared, sigma(Fo-squared) and status flag 
# 
data_I
_shelx_title ' s075p in P-1' 
_shelx_refln_list_code          4 
_shelx_F_calc_maximum      118.64 
_exptl_crystal_F_000       300.00 
_reflns_d_resolution_high  0.8406 
 
loop_ 
 _symmetry_equiv_pos_as_xyz 
 'x, y, z' 
 '-x, -y, -z' 
 
_cell_length_a     8.3609 
_cell_length_b     8.4384 
_cell_length_c    10.9855 
_cell_angle_alpha  94.671 
_cell_angle_beta   97.858 
_cell_angle_gamma 113.824 
 
_shelx_F_squared_multiplier     1.000 
 
loop_ 
 _refln_index_h 
 _refln_index_k 
 _refln_index_l 
 _refln_F_squared_calc 
 _refln_F_squared_meas 
 _refln_F_squared_sigma 
 _refln_observed_status 
   1   0   0     4082.54     4172.99     19.76 o 
   2   0   0     4078.30     4304.88     21.34 o 
   3   0   0     1747.00     1658.47     14.75 o 
   4   0   0       23.85       19.93      2.46 o 
   5   0   0       32.19       32.49      3.42 o 
   6   0   0      313.45      303.03      9.66 o 
   7   0   0      189.13      201.44      9.13 o 
   8   0   0       56.03       58.04      5.97 o 
  -9   1   0       58.02       60.85      6.67 o 
  -8   1   0        1.97        3.69      2.99 o 
  -7   1   0      998.38      973.11     18.09 o 
  -6   1   0      950.11      978.99     16.42 o 
  -5   1   0       27.30       34.42      3.16 o 
  -4   1   0     1256.35     1285.89     15.10 o 
  -3   1   0     4599.91     4796.84     14.10 o 
  -2   1   0     2925.46     3135.70     40.61 o 
  -1   1   0     1777.63     1866.39     14.97 o 
   0   1   0     6579.21     6979.48     26.08 o 
   1   1   0      224.40      232.61      3.95 o 
   2   1   0       49.21       41.27      2.46 o 
   3   1   0      207.82      195.73      5.62 o 
   4   1   0      128.14      114.07      5.09 o 
   5   1   0      196.11      198.54      7.73 o 
   6   1   0       11.96       15.98      3.25 o 
   7   1   0      212.36      249.56     10.45 o 
   8   1   0      188.98      200.03     10.45 o 
  -9   2   0      277.60      299.26     12.21 o 
  -8   2   0       24.72       21.95      3.86 o 
  -7   2   0     1505.67     1654.87     23.09 o 
  -6   2   0      564.59      593.42     12.03 o 
  -5   2   0      127.44      118.73      3.72 o 
  -4   2   0     1969.69     2031.05     18.88 o 
  -3   2   0      143.53      121.53      2.14 o 
  -2   2   0       27.70       24.04      0.91 o 
  -1   2   0      155.64      185.63      2.37 o 
   0   2   0     1452.28     1602.53      8.08 o 
   1   2   0     1855.34     1963.08     10.80 o 
   2   2   0       48.94       60.94      2.28 o 
   3   2   0      131.94      165.35      5.71 o 
   4   2   0      591.40      634.95     12.47 o 
   5   2   0      207.38      193.18      7.99 o 
   6   2   0       82.75       89.13      6.50 o 
   7   2   0      353.08      387.68     13.61 o 
  -9   3   0       37.20       44.08      5.01 o 
  -8   3   0       42.90       46.54      4.74 o 
  -7   3   0      215.53      244.02      8.96 o 
  -6   3   0       42.04       31.74      1.90 o 
  -5   3   0        0.67        0.91      0.66 o 
  -4   3   0      288.57      267.00      6.81 o 
  -3   3   0     1815.34     1968.16     43.51 o 
  -2   3   0     6275.34     7059.65     45.66 o 
  -1   3   0       65.51       83.60      2.02 o 
   0   3   0      956.67     1013.68      7.02 o 
   1   3   0     1141.65     1105.88      8.78 o 
   2   3   0        1.88        2.28      0.97 o 
   3   3   0      971.35      944.57     10.27 o 
   4   3   0     1859.70     1856.30     16.07 o 
   5   3   0       20.81       21.78      2.55 o 
   6   3   0      164.60      170.53      6.15 o 
   7   3   0       74.90       88.07      5.01 o 
  -9   4   0       77.35       81.84      6.59 o 
  -8   4   0        0.04       -0.15      1.35 o 
  -7   4   0       67.59       68.75      2.75 o 
  -6   4   0      411.13      429.41      6.33 o 
  -5   4   0      514.40      588.87     10.62 o 
  -4   4   0       27.34       31.58      1.46 o 
  -3   4   0     2090.74     2175.22     17.69 o 
  -2   4   0     2346.76     2635.18     12.21 o 
  -1   4   0       27.28       33.46      1.49 o 
   0   4   0     1232.75     1278.86      8.96 o 
   1   4   0     1272.78     1366.41     10.71 o 
   2   4   0        0.22        1.23      1.05 o 
   3   4   0      600.51      616.95      9.22 o 
   4   4   0      278.92      286.61      7.02 o 
   5   4   0       13.90       17.47      2.55 o 
   6   4   0        9.61        7.46      2.28 o 
  -9   5   0      424.51      419.93     26.69 o 
  -8   5   0       71.90       74.64      3.88 o 
  -7   5   0       96.16       96.43      4.03 o 
  -6   5   0      942.11      942.06      9.85 o 
  -5   5   0      146.75      117.57      4.52 o 
  -4   5   0      311.21      296.23      6.72 o 
  -3   5   0     1391.36     1385.98      9.55 o 
  -2   5   0      378.11      408.23      4.92 o 
  -1   5   0        0.21        0.70      1.40 o 
   0   5   0      603.74      615.28      6.85 o 
   1   5   0      167.41      192.65      4.57 o 
   2   5   0        0.48        0.61      1.84 o 
   3   5   0       51.92       51.54      4.92 o 
   4   5   0       84.57       84.91      6.23 o 
   5   5   0      177.80      182.47      9.22 o 
  -9   6   0       69.90       74.90      6.15 o 
  -8   6   0       22.77       19.49      3.42 o 
  -7   6   0      300.72      315.41     10.71 o 
  -6   6   0      930.44      893.11     16.95 o 
  -5   6   0       39.46       50.05      4.30 o 
  -4   6   0      179.09      165.43      4.48 o 
  -3   6   0       96.23       92.38      5.62 o 
  -2   6   0       60.91       71.57      5.44 o 
  -1   6   0       28.28       30.29      3.78 o 
   0   6   0      347.67      394.09     11.33 o 
   1   6   0     1182.22     1241.63     20.20 o 
   2   6   0      420.48      429.21     12.56 o 
   3   6   0      125.76      125.48      7.64 o 
   4   6   0      309.25      320.51     12.12 o 
  -9   7   0        7.06       10.54      3.16 o 
  -8   7   0        1.24        0.53      2.02 o 
  -7   7   0      116.74       93.52      6.32 o 
  -6   7   0      198.58      191.60      8.52 o 
  -5   7   0      123.45      119.16      7.02 o 
  -4   7   0        3.37        3.60      2.37 o 
  -3   7   0      144.69      153.49      7.82 o 
  -2   7   0      701.59      788.45     17.39 o 
  -1   7   0      340.54      334.20     11.24 o 
   0   7   0      226.57      235.24      9.83 o 
   1   7   0     1242.02     1261.92     22.22 o 
   2   7   0      175.76      164.82      8.69 o 
   3   7   0       61.65       59.01      5.97 o 
  -8   8   0       91.93       93.34      7.11 o 
  -7   8   0        8.87       10.45      3.25 o 
  -6   8   0      627.31      596.05     15.72 o 
  -5   8   0      622.28      562.33     15.45 o 
  -4   8   0        7.22        3.60      2.72 o 
  -3   8   0      210.91      201.88      9.48 o 
  -2   8   0      256.23      269.40     11.15 o 
  -1   8   0        6.38        8.52      3.16 o 
   0   8   0      118.72      117.40      7.64 o 
   1   8   0      144.46      136.11      8.61 o 
   2   8   0        3.16        5.18      3.07 o 
  -7   9   0        8.54        9.75      3.42 o 
  -6   9   0      291.83      289.16     12.29 o 
  -5   9   0       35.06       35.39      5.18 o 
  -4   9   0       42.95       39.60      5.44 o 
  -3   9   0      104.54       96.24      7.38 o 
  -2   9   0      104.01      113.80      8.08 o 
  -1   9   0       19.74       27.92      5.01 o 
   0   9   0        1.96        3.25      3.16 o 
  -4  10   0       13.16       14.23      3.95 o 
   4 -10   1       26.03       32.14      5.36 o 
   0  -9   1       99.38       97.21      7.73 o 
   1  -9   1        0.11       -1.14      2.28 o 
   2  -9   1       81.31       87.63      7.11 o 
   3  -9   1      108.71      127.50      8.43 o 
   4  -9   1       24.72       18.62      4.04 o 
   5  -9   1      251.95      247.98     11.33 o 
   6  -9   1      385.16      346.59     12.91 o 
   7  -9   1        7.16        5.71      3.07 o 
  -2  -8   1       43.52       44.61      5.88 o 
  -1  -8   1      402.40      402.43     13.61 o 
   0  -8   1      128.24      131.10      8.08 o 
   1  -8   1       39.10       40.48      5.27 o 
   2  -8   1      368.30      384.78     12.82 o 
   3  -8   1      216.94      230.68     10.10 o 
   4  -8   1        1.78        0.53      2.28 o 
   5  -8   1      238.77      237.96     10.36 o 
   6  -8   1       65.50       66.38      5.80 o 
   7  -8   1       36.88       25.38      4.21 o 
   8  -8   1       21.16       15.02      3.69 o 
  -3  -7   1       26.71       30.21      4.92 o 
  -2  -7   1      129.94      136.28      8.17 o 
  -1  -7   1      363.67      379.95     12.56 o 
   0  -7   1      207.57      214.61      9.13 o 
   1  -7   1        7.52        2.99      2.63 o 
   2  -7   1       23.57       20.64      3.69 o 
   3  -7   1       49.57       47.68      4.83 o 
   4  -7   1       99.50       83.51      5.97 o 
   5  -7   1        0.62        0.44      1.93 o 
   6  -7   1      207.17      201.44      9.13 o 
   7  -7   1      212.22      181.94      8.87 o 
   8  -7   1        3.69        5.18      2.72 o 
   9  -7   1       73.38       74.02      6.32 o 
  -4  -6   1      107.47      118.63      7.64 o 
  -3  -6   1        9.90        9.75      2.99 o 
  -2  -6   1        6.69        5.27      2.63 o 
  -1  -6   1       20.86       18.53      3.34 o 
   0  -6   1        7.56        9.04      2.63 o 
   1  -6   1      179.47      191.69      7.99 o 
   2  -6   1       51.11       54.79      4.57 o 
   3  -6   1     1266.47     1294.41     19.49 o 
   4  -6   1      791.31      787.57     15.28 o 
   5  -6   1      187.24      168.60      7.46 o 
   6  -6   1      903.01      797.49     16.07 o 
   7  -6   1      149.50      140.29      4.91 o 
   8  -6   1        0.00       -1.53      1.29 o 
   9  -6   1      228.94      234.20      7.13 o 
  -5  -5   1        7.16        5.71      2.11 o 
  -4  -5   1       55.31       51.63      3.60 o 
  -3  -5   1      161.57      160.25      5.18 o 
  -2  -5   1       11.04        8.43      1.67 o 
  -1  -5   1      134.19      139.27      4.04 o 
   0  -5   1      718.12      736.90      8.08 o 
   1  -5   1      332.84      390.49      5.71 o 
   2  -5   1      825.89      921.74      8.69 o 
   3  -5   1     4044.12     4294.96     31.96 o 
   4  -5   1      287.08      274.50      7.77 o 
   5  -5   1      503.09      511.56      7.52 o 
   6  -5   1      611.66      546.70     22.13 o 
   7  -5   1       44.74       46.91      2.95 o 
   8  -5   1        1.04        0.69      1.35 o 
   9  -5   1      110.91      119.33      7.55 o 
  -6  -4   1       51.17       53.30      4.04 o 
  -5  -4   1        4.25        2.37      1.76 o 
  -4  -4   1      875.15      952.21     12.38 o 
  -3  -4   1     1056.44     1106.23     12.03 o 
  -2  -4   1        8.71        9.66      1.58 o 
  -1  -4   1     1303.05     1303.10     10.54 o 
   0  -4   1     1227.56     1406.89     10.10 o 
   1  -4   1       11.83       17.74      1.40 o 
   2  -4   1     1723.89     1917.51     18.00 o 
   3  -4   1     2392.75     2707.78     10.78 o 
   4  -4   1      768.95      798.24     15.81 o 
   5  -4   1       51.95       41.18      1.80 o 
   6  -4   1      320.78      311.41     14.36 o 
   7  -4   1      183.73      187.23      5.53 o 
   8  -4   1       52.10       60.68      5.44 o 
   9  -4   1        2.91        3.42      2.90 o 
  -7  -3   1      335.61      375.30     14.49 o 
  -6  -3   1      163.96      168.68      5.97 o 
  -5  -3   1      180.75      180.01      5.71 o 
  -4  -3   1      754.15      728.47     11.15 o 
  -3  -3   1       23.17       15.63      1.84 o 
  -2  -3   1       76.26       72.36      2.81 o 
  -1  -3   1     1135.69     1157.51      9.04 o 
   0  -3   1      496.56      468.03      5.09 o 
   1  -3   1      237.78      272.65      4.04 o 
   2  -3   1      179.02      180.54      3.86 o 
   3  -3   1      599.59      567.10      4.57 o 
   4  -3   1     1444.78     1452.62     21.38 o 
   5  -3   1      189.23      192.96      9.04 o 
   6  -3   1       54.86       56.01      2.94 o 
   7  -3   1      912.79      978.38     17.39 o 
   8  -3   1      163.58      148.84      7.55 o 
   9  -3   1      140.32      145.15      8.43 o 
  -8  -2   1      138.34      168.07     10.45 o 
  -7  -2   1      280.21      312.52     12.73 o 
  -6  -2   1        0.85       -0.61      2.37 o 
  -5  -2   1      379.71      406.91     11.68 o 
  -4  -2   1      330.99      345.80      6.50 o 
  -3  -2   1       24.95       18.00      1.67 o 
  -2  -2   1       81.96      108.97      2.99 o 
  -1  -2   1      892.44      929.73     12.91 o 
   0  -2   1     1508.56     1772.71      8.78 o 
   1  -2   1     1471.90     1752.69      8.78 o 
   2  -2   1       39.90       31.19      1.32 o 
   3  -2   1      954.49     1020.67      6.13 o 
   4  -2   1     1149.77     1177.71     13.13 o 
   5  -2   1       58.48       55.13      3.16 o 
   6  -2   1      647.59      741.99     14.66 o 
   7  -2   1     1217.52     1261.39     20.46 o 
   8  -2   1       34.03       30.91      4.39 o 
   9  -2   1       21.53       18.09      4.30 o 
  -8  -1   1       95.89       97.64      7.90 o 
  -7  -1   1       89.14       90.97      6.94 o 
  -6  -1   1      268.61      250.08      9.57 o 
  -5  -1   1       22.83       18.00      3.07 o 
  -4  -1   1      122.12      102.30      5.18 o 
  -3  -1   1      548.68      504.38      9.22 o 
  -2  -1   1      203.16      181.24      4.92 o 
  -1  -1   1        2.66        3.51      0.61 o 
   0  -1   1    14076.15    13839.90     40.04 o 
   1  -1   1     7142.23     7135.26     22.13 o 
   2  -1   1      305.16      339.15      9.40 o 
   3  -1   1     3298.88     3191.12     55.32 o 
   4  -1   1     1653.47     1634.67     17.21 o 
   5  -1   1        7.46        8.78      2.20 o 
   6  -1   1      482.83      476.19     12.21 o 
   7  -1   1       69.96       73.94      5.80 o 
   8  -1   1       28.09       32.23      4.74 o 
   9  -1   1       16.30       17.74      4.13 o 
  -9   0   1       11.54        8.43      3.95 o 
  -8   0   1        5.16        5.01      3.16 o 
  -7   0   1      327.67      324.90     11.33 o 
  -6   0   1      459.65      507.63     12.73 o 
  -5   0   1        4.95        5.62      2.11 o 
  -4   0   1      286.02      249.64      7.11 o 
  -3   0   1     5154.23     5154.18     27.48 o 
  -2   0   1     2256.75     2311.83     10.62 o 
  -1   0   1      708.86      755.49      4.75 o 
   0   0   1     2424.38     2288.15     14.58 o 
   1   0   1      204.71      251.05      3.78 o 
   2   0   1     3393.07     3601.17     19.41 o 
   3   0   1       14.79        6.06      1.32 o 
   4   0   1      421.71      421.93      9.31 o 
   5   0   1      179.86      208.11      7.64 o 
   6   0   1       95.19       97.82      5.97 o 
   7   0   1      196.45      216.10      9.22 o 
   8   0   1      226.62      247.18     10.89 o 
  -9   1   1      160.07      172.99      9.92 o 
  -8   1   1       13.76       15.72      3.69 o 
  -7   1   1      642.71      668.85     15.45 o 
  -6   1   1      610.11      653.04     13.61 o 
  -5   1   1      170.19      174.04      6.23 o 
  -4   1   1     1282.53     1310.79     17.08 o 
  -3   1   1     3044.64     3413.90     11.50 o 
  -2   1   1       17.30       20.12      0.89 o 
  -1   1   1     1073.44     1133.57     20.06 o 
   0   1   1      477.69      499.46      3.51 o 
   1   1   1       18.08       10.45      1.23 o 
   2   1   1      313.63      328.23      6.32 o 
   3   1   1      115.73      116.79      4.65 o 
   4   1   1     2018.54     2275.07     21.69 o 
   5   1   1      640.91      672.98     13.35 o 
   6   1   1      210.43      213.64      8.43 o 
   7   1   1      402.57      462.06     13.87 o 
   8   1   1       59.21       74.46      6.85 o 
  -9   2   1       69.46       73.50      6.59 o 
  -8   2   1       32.87       34.77      4.65 o 
  -7   2   1      219.20      227.87      8.78 o 
  -6   2   1        4.22        2.90      2.02 o 
  -5   2   1        0.19        0.21      0.62 o 
  -4   2   1      145.76      145.97      5.53 o 
  -3   2   1     1106.76     1069.64     22.35 o 
  -2   2   1     7134.16     7416.59     24.94 o 
  -1   2   1       69.11       69.11      2.81 o 
   0   2   1     2509.12     2565.63     20.46 o 
   1   2   1     1872.93     1959.21     10.27 o 
   2   2   1       98.51       96.15      3.69 o 
   3   2   1      635.69      712.23     11.33 o 
   4   2   1     3024.28     3014.95     25.99 o 
   5   2   1      188.82      187.65      7.90 o 
   6   2   1      251.42      268.35     10.19 o 
   7   2   1      248.71      281.52     11.33 o 
  -9   3   1       27.52       24.67      4.30 o 
  -8   3   1       49.16       46.54      4.83 o 
  -7   3   1       78.30       72.27      5.09 o 
  -6   3   1      139.22      113.99      6.19 o 
  -5   3   1      620.63      584.58      6.94 o 
  -4   3   1        1.07        0.91      0.55 o 
  -3   3   1     3865.17     4189.65     31.26 o 
  -2   3   1     2688.99     2753.40     11.95 o 
  -1   3   1      199.48      230.06      5.80 o 
   0   3   1      438.93      401.20      4.30 o 
   1   3   1      976.31      944.75      9.04 o 
   2   3   1       26.84       21.78      1.76 o 
   3   3   1      652.28      675.79      8.78 o 
   4   3   1      849.85      922.44     11.42 o 
   5   3   1       66.35       67.88      3.78 o 
   6   3   1        8.23        5.18      2.02 o 
   7   3   1       12.28       13.96      2.72 o 
  -9   4   1      249.79      237.00     10.27 o 
  -8   4   1       64.02       62.60      3.57 o 
  -7   4   1       43.53       39.49      2.24 o 
  -6   4   1     1399.07     1505.12     10.62 o 
  -5   4   1      365.40      376.09     10.36 o 
  -4   4   1      761.40      781.70      6.26 o 
  -3   4   1     1843.90     1788.51     10.27 o 
  -2   4   1       62.65       88.51      4.57 o 
  -1   4   1      132.25      132.33      5.27 o 
   0   4   1      658.04      601.94      5.88 o 
   1   4   1      379.73      438.61      6.15 o 
   2   4   1       34.17       39.87      2.63 o 
   3   4   1       20.16       19.41      2.20 o 
   4   4   1       43.91       44.70      3.16 o 
   5   4   1      142.17      141.55      5.44 o 
   6   4   1       40.24       37.93      3.60 o 
  -9   5   1       41.52       40.04      4.92 o 
  -8   5   1        6.82        6.02      1.71 o 
  -7   5   1      298.55      295.25      7.95 o 
  -6   5   1      783.07      750.15      7.87 o 
  -5   5   1       25.54       18.87      1.41 o 
  -4   5   1      203.13      214.78      4.83 o 
  -3   5   1      439.99      500.52     11.06 o 
  -2   5   1       94.40       75.34      4.65 o 
  -1   5   1        2.92        3.69      1.84 o 
   0   5   1       81.40      108.45      5.62 o 
   1   5   1      464.92      446.16     11.42 o 
   2   5   1      911.24      958.62     17.83 o 
   3   5   1        6.21        6.15      2.46 o 
   4   5   1      370.85      412.97     13.17 o 
   5   5   1      328.91      343.95     12.64 o 
  -9   6   1        8.15        7.38      2.63 o 
  -8   6   1       55.94       57.60      5.01 o 
  -7   6   1      208.41      194.06      8.25 o 
  -6   6   1      122.29      115.73      4.13 o 
  -5   6   1      217.51      264.04      5.88 o 
  -4   6   1       55.17       59.36      3.07 o 
  -3   6   1       67.01       77.45      5.36 o 
  -2   6   1      484.93      565.41     13.17 o 
  -1   6   1      426.52      434.40     11.77 o 
   0   6   1       33.47       30.82      3.95 o 
   1   6   1     1275.85     1254.01     20.55 o 
   2   6   1      824.27      854.39     17.91 o 
   3   6   1        1.42        0.97      2.20 o 
   4   6   1       94.14      105.81      7.73 o 
  -9   7   1       46.92       57.78      5.53 o 
  -8   7   1       50.91       48.47      5.01 o 
  -7   7   1       12.06        9.40      2.99 o 
  -6   7   1      236.41      214.26      8.69 o 
  -5   7   1      632.16      620.11      9.66 o 
  -4   7   1       84.84       74.02      3.69 o 
  -3   7   1      204.67      217.07      8.96 o 
  -2   7   1     1273.32     1338.49     22.04 o 
  -1   7   1      178.63      159.81      7.90 o 
   0   7   1      198.95      194.67      8.87 o 
   1   7   1      174.52      171.32      8.61 o 
   2   7   1        0.89        3.95      2.81 o 
   3   7   1        1.52        3.16      2.63 o 
  -8   8   1      303.91      316.99     12.38 o 
  -7   8   1        3.29        4.92      2.81 o 
  -6   8   1      299.59      329.46     12.12 o 
  -5   8   1      208.92      204.33      9.57 o 
  -4   8   1        2.32        1.76      2.46 o 
  -3   8   1      174.51      169.21      8.69 o 
  -2   8   1      284.67      304.00     12.21 o 
  -1   8   1        0.43       -0.26      2.20 o 
   0   8   1       41.54       37.58      5.09 o 
   1   8   1       22.85       21.78      4.30 o 
  -7   9   1       80.23       80.17      6.85 o 
  -6   9   1       74.53       79.91      6.94 o 
  -5   9   1        3.82        1.93      2.55 o 
  -4   9   1        3.48        3.07      2.72 o 
  -3   9   1       16.80       16.60      3.95 o 
  -2   9   1       89.02       83.07      7.38 o 
  -1   9   1      154.50      152.17      9.22 o 
   4 -10   2       29.21       26.78      5.09 o 
   0  -9   2      106.37      123.99      8.69 o 
   1  -9   2        0.03        0.00      2.46 o 
   2  -9   2      122.82      126.80      8.34 o 
   3  -9   2      141.80      144.71      8.87 o 
   4  -9   2        6.00        7.82      3.25 o 
   5  -9   2      306.18      283.89     12.21 o 
   6  -9   2       88.53       91.41      7.11 o 
   7  -9   2        9.88        6.50      3.07 o 
  -2  -8   2      116.89      118.10      8.08 o 
  -1  -8   2      212.71      234.19     10.71 o 
   0  -8   2       35.02       40.66      5.27 o 
   1  -8   2        0.87        1.05      2.28 o 
   2  -8   2      113.58      118.46      7.55 o 
   3  -8   2      142.82      136.63      7.90 o 
   4  -8   2       12.20       12.03      3.25 o 
   5  -8   2       24.66       23.80      3.86 o 
   6  -8   2       19.75       22.22      4.13 o 
   7  -8   2       34.02       31.79      4.92 o 
   8  -8   2        8.63       10.89      3.42 o 
  -3  -7   2       12.35       14.05      3.95 o 
  -2  -7   2      110.03      123.55      7.90 o 
  -1  -7   2       48.50       55.76      5.27 o 
   0  -7   2       14.85       13.00      3.25 o 
   1  -7   2       13.01       13.52      3.34 o 
   2  -7   2       28.66       22.92      3.78 o 
   3  -7   2      122.04      107.30      6.50 o 
   4  -7   2      218.48      190.72      8.52 o 
   5  -7   2       42.26       44.34      4.48 o 
   6  -7   2      415.65      400.85     12.56 o 
   7  -7   2      169.22      154.02      8.43 o 
   8  -7   2        4.02        1.76      2.20 o 
  -4  -6   2       70.82       72.97      6.32 o 
  -3  -6   2       50.82       49.79      5.18 o 
  -2  -6   2       34.46       36.79      4.57 o 
  -1  -6   2       43.04       44.34      4.57 o 
   0  -6   2       28.01       24.94      3.51 o 
   1  -6   2        7.58        8.96      2.72 o 
   2  -6   2      396.28      451.78     11.77 o 
   3  -6   2     2427.90     2648.44     16.95 o 
   4  -6   2      336.59      349.72     15.76 o 
   5  -6   2      143.24      138.78      6.85 o 
   6  -6   2      348.01      340.63      7.16 o 
   7  -6   2       53.02       60.27      5.49 o 
   8  -6   2        0.07        0.01      1.36 o 
   9  -6   2       74.58       74.44      6.37 o 
  -5  -5   2        1.44        1.23      2.46 o 
  -4  -5   2      256.53      246.92      6.85 o 
  -3  -5   2      311.13      322.88      7.11 o 
  -2  -5   2        4.48        4.83      1.49 o 
  -1  -5   2      627.44      615.99      9.31 o 
   0  -5   2     1577.16     1727.75     12.82 o 
   1  -5   2      151.39      159.55      4.04 o 
   2  -5   2     1119.13     1167.43     10.27 o 
   3  -5   2      964.99     1008.58      7.46 o 
   4  -5   2      143.03      125.82      3.86 o 
   5  -5   2        3.77        7.21      1.47 o 
   6  -5   2       82.58       93.02      3.92 o 
   7  -5   2      191.79      212.92      6.08 o 
   8  -5   2      106.19       93.97      4.53 o 
   9  -5   2        2.56        2.90      2.72 o 
  -6  -4   2      137.09      143.66      8.87 o 
  -5  -4   2       45.36       38.46      3.34 o 
  -4  -4   2      854.56      904.35     11.77 o 
  -3  -4   2      243.85      242.44      5.80 o 
  -2  -4   2       70.50       68.05      3.07 o 
  -1  -4   2      782.81      751.21      8.17 o 
   0  -4   2      141.40      107.13      3.07 o 
   1  -4   2       63.45       62.70      2.37 o 
   2  -4   2       31.98       30.73      2.02 o 
   3  -4   2      313.46      349.31      3.86 o 
   4  -4   2      784.94      887.93     19.98 o 
   5  -4   2      240.05      232.42      5.35 o 
   6  -4   2        1.87        2.46      1.30 o 
   7  -4   2      502.84      493.50      9.19 o 
   8  -4   2      254.22      276.95     10.80 o 
   9  -4   2       26.24       36.09      5.09 o 
  -7  -3   2      329.85      361.95     14.05 o 
  -6  -3   2       67.52       69.63      6.67 o 
  -5  -3   2      156.97      160.34      5.36 o 
  -4  -3   2      528.85      558.56      8.78 o 
  -3  -3   2       39.23       42.85      2.55 o 
  -2  -3   2      235.62      260.09      4.92 o 
  -1  -3   2      911.10      877.05      7.90 o 
   0  -3   2     1704.90     1956.58     11.24 o 
   1  -3   2     4053.13     4849.74     26.43 o 
   2  -3   2       11.43       10.80      0.70 o 
   3  -3   2      750.80      778.18     14.88 o 
   4  -3   2      766.07      693.81      8.18 o 
   5  -3   2       13.87       10.80      1.55 o 
   6  -3   2      410.24      394.44      7.57 o 
   7  -3   2      958.40      948.17     17.12 o 
   8  -3   2       32.73       33.28      4.48 o 
   9  -3   2       24.30       27.40      4.39 o 
  -8  -2   2      196.60      214.96     11.68 o 
  -7  -2   2       68.45       79.20      7.20 o 
  -6  -2   2       78.82       72.79      6.50 o 
  -5  -2   2        3.64        3.51      1.58 o 
  -4  -2   2      172.76      193.45      4.92 o 
  -3  -2   2     2129.27     2207.98     14.14 o 
  -2  -2   2      851.28      847.80      7.64 o 
  -1  -2   2      958.89     1039.93      7.46 o 
   0  -2   2     6933.66     7286.73     20.55 o 
   1  -2   2     1014.44     1150.22      7.73 o 
   2  -2   2       16.93       18.18      1.32 o 
   3  -2   2     1292.47     1191.56     16.51 o 
   4  -2   2     1907.29     1865.08     13.31 o 
   5  -2   2       11.72       11.50      2.20 o 
   6  -2   2      876.45      906.81     15.81 o 
   7  -2   2      178.81      181.24      8.52 o 
   8  -2   2        2.66        1.32      2.28 o 
   9  -2   2        9.08        9.40      3.42 o 
  -8  -1   2       35.12       37.23      5.80 o 
  -7  -1   2      275.75      288.37     11.94 o 
  -6  -1   2      507.28      522.03     14.05 o 
  -5  -1   2       56.01       51.02      4.74 o 
  -4  -1   2      189.10      166.22      6.67 o 
  -3  -1   2     4418.69     4352.30     28.89 o 
  -2  -1   2      244.46      252.89      3.51 o 
  -1  -1   2     3770.32     3647.36     13.35 o 
   0  -1   2     3891.66     3977.19     30.38 o 
   1  -1   2       98.03      112.75      2.28 o 
   2  -1   2      588.42      706.21      6.39 o 
   3  -1   2        8.12        3.60      1.14 o 
   4  -1   2       45.05       38.20      2.99 o 
   5  -1   2       66.73       71.92      4.57 o 
   6  -1   2       29.25       26.34      3.69 o 
   7  -1   2       59.88       76.04      5.80 o 
   8  -1   2      169.68      199.68      9.92 o 
  -9   0   2      326.52      371.00     15.37 o 
  -8   0   2       10.90        9.48      3.95 o 
  -7   0   2      590.19      636.01     16.24 o 
  -6   0   2      333.51      340.88     10.71 o 
  -5   0   2       20.43       15.63      2.90 o 
  -4   0   2     1067.63      955.72     14.14 o 
  -3   0   2     4668.19     4824.72     19.48 o 
  -2   0   2      217.92      238.88      4.87 o 
  -1   0   2     2002.29     2091.15     44.87 o 
   0   0   2        5.21        5.44      0.88 o 
   1   0   2     3867.66     4160.61     20.37 o 
   2   0   2      775.66      833.32      9.75 o 
   3   0   2        4.02        1.58      1.05 o 
   4   0   2      409.35      414.46      9.31 o 
   5   0   2      943.29     1027.55     16.60 o 
   6   0   2       24.79       24.85      3.60 o 
   7   0   2      420.69      488.14     14.05 o 
   8   0   2      185.27      213.47     10.10 o 
  -9   1   2       87.87      101.95      8.25 o 
  -8   1   2       35.97       37.06      5.09 o 
  -7   1   2      397.86      387.42     11.94 o 
  -6   1   2       23.69       18.26      3.25 o 
  -5   1   2       39.61       29.83      2.29 o 
  -4   1   2      509.98      514.62     18.44 o 
  -3   1   2      118.32      119.18      2.11 o 
  -2   1   2      646.57      655.32     13.00 o 
  -1   1   2      177.32      170.37      2.68 o 
   0   1   2      251.40      250.96      3.69 o 
   1   1   2     2186.15     2172.51     13.87 o 
   2   1   2      572.29      565.50      8.17 o 
   3   1   2      659.53      703.53     10.89 o 
   4   1   2     3526.80     4064.28     30.65 o 
   5   1   2      421.27      427.63     10.63 o 
   6   1   2       92.08       91.15      5.88 o 
   7   1   2      194.21      208.37      9.31 o 
   8   1   2       68.84       77.98      6.85 o 
  -9   2   2       35.44       38.64      5.44 o 
  -8   2   2       52.50       50.75      5.27 o 
  -7   2   2      167.91      162.54      7.55 o 
  -6   2   2       10.29       11.63      1.74 o 
  -5   2   2      165.84      125.92      2.89 o 
  -4   2   2       62.78       86.20      2.20 o 
  -3   2   2     2868.32     2858.13     16.19 o 
  -2   2   2     4865.85     4967.94     32.97 o 
  -1   2   2       10.39        8.38      0.68 o 
   0   2   2      196.98      169.56      2.46 o 
   1   2   2     2505.63     2722.02     17.83 o 
   2   2   2      131.64      136.98      4.65 o 
   3   2   2      833.91      924.38     13.43 o 
   4   2   2     1062.70     1136.70     16.60 o 
   5   2   2       42.49       42.15      4.21 o 
   6   2   2       28.49       20.28      3.51 o 
   7   2   2       12.94       18.70      4.13 o 
  -9   3   2      105.84      109.15      7.64 o 
  -8   3   2       12.12        9.13      3.16 o 
  -7   3   2        4.11        7.97      1.84 o 
  -6   3   2     1648.04     1635.54     17.96 o 
  -5   3   2     2129.18     2059.40     18.57 o 
  -4   3   2      240.58      234.65      3.37 o 
  -3   3   2     5393.64     5289.22     20.34 o 
  -2   3   2      137.28      109.89      1.81 o 
  -1   3   2     1131.23     1313.72     13.96 o 
   0   3   2     2035.04     2073.28     10.01 o 
   1   3   2      884.73      906.29      7.82 o 
   2   3   2       34.92       27.57      1.93 o 
   3   3   2       61.47       51.90      2.81 o 
   4   3   2       94.89      106.34      4.13 o 
   5   3   2       68.24       75.96      4.04 o 
   6   3   2       34.84       38.81      3.42 o 
  -9   4   2      189.89      194.59      9.31 o 
  -8   4   2        8.41        7.80      1.86 o 
  -7   4   2      314.13      318.33     10.93 o 
  -6   4   2     1529.72     1442.59     26.17 o 
  -5   4   2      100.25       91.21      4.21 o 
  -4   4   2      508.22      507.12      7.20 o 
  -3   4   2     1819.68     1994.97     22.92 o 
  -2   4   2      453.63      444.14      9.22 o 
  -1   4   2       19.22       29.42      2.90 o 
   0   4   2      904.45     1003.05      7.64 o 
   1   4   2      545.63      559.70      7.38 o 
   2   4   2      579.16      590.61      7.99 o 
   3   4   2       12.95       11.77      1.84 o 
   4   4   2      147.53      142.52      5.01 o 
   5   4   2      269.92      252.28     10.27 o 
   6   4   2       12.56       12.12      3.34 o 
  -9   5   2      195.71      188.62      8.96 o 
  -8   5   2      106.63      102.07      3.82 o 
  -7   5   2      873.74      896.80     11.15 o 
  -6   5   2      490.01      466.36      7.64 o 
  -5   5   2      219.66      236.21      5.36 o 
  -4   5   2       48.61       43.03      2.46 o 
  -3   5   2      230.81      241.74      7.82 o 
  -2   5   2      606.62      622.13     12.47 o 
  -1   5   2      202.60      197.75      7.38 o 
   0   5   2      140.33      142.16      6.67 o 
   1   5   2     1005.41     1006.21     17.65 o 
   2   5   2      638.30      600.27     13.87 o 
   3   5   2        3.27        3.60      2.37 o 
   4   5   2       56.76       44.70      5.01 o 
   5   5   2      100.28      107.57      7.55 o 
  -8   6   2      172.71      174.83      8.08 o 
  -7   6   2       24.74       20.64      2.28 o 
  -6   6   2      333.71      335.79      6.85 o 
  -5   6   2      549.67      561.90      8.78 o 
  -4   6   2        3.85        2.63      1.40 o 
  -3   6   2      175.19      183.43      7.90 o 
  -2   6   2     1162.10     1197.38     19.05 o 
  -1   6   2      397.99      394.71     11.24 o 
   0   6   2      234.76      209.08      8.52 o 
   1   6   2      436.37      417.89     12.38 o 
   2   6   2        3.94        2.02      2.20 o 
   3   6   2       25.54       22.65      4.04 o 
   4   6   2        0.83        2.28      2.72 o 
  -8   7   2      361.84      368.36     12.29 o 
  -7   7   2        7.76        5.44      2.55 o 
  -6   7   2      308.77      306.98      7.20 o 
  -5   7   2      318.18      346.32      7.64 o 
  -4   7   2       25.59       25.29      2.55 o 
  -3   7   2      186.49      212.59      9.31 o 
  -2   7   2      577.27      578.32     14.75 o 
  -1   7   2        0.82        2.02      2.28 o 
   0   7   2       93.45       88.95      6.32 o 
   1   7   2       29.86       29.77      4.30 o 
   2   7   2        0.96        2.11      2.55 o 
  -8   8   2      100.27      105.46      7.20 o 
  -7   8   2       29.50       30.91      4.39 o 
  -6   8   2      102.70       97.56      7.11 o 
  -5   8   2       13.17       15.89      2.28 o 
  -4   8   2       30.47       25.03      4.13 o 
  -3   8   2      138.61      135.14      8.25 o 
  -2   8   2       79.84       79.20      6.41 o 
  -1   8   2       90.32       75.69      6.23 o 
   0   8   2       46.27       42.94      5.27 o 
   1   8   2       23.71       21.25      4.21 o 
  -7   9   2        9.38        7.73      2.99 o 
  -6   9   2       47.44       42.41      5.53 o 
  -5   9   2       58.17       56.55      6.06 o 
  -4   9   2      122.02      145.68      8.96 o 
  -3   9   2        0.51        2.99      2.81 o 
  -2   9   2      203.48      197.31     10.45 o 
   0  -9   3       34.62       33.54      5.09 o 
   1  -9   3       10.27       13.96      3.86 o 
   2  -9   3      114.14      110.20      7.99 o 
   3  -9   3       52.78       52.77      5.71 o 
   4  -9   3        5.84        5.44      3.07 o 
   5  -9   3        8.07       11.94      3.51 o 
   6  -9   3       35.04       39.34      5.62 o 
   7  -9   3       66.69       58.57      6.23 o 
  -2  -8   3       15.26       16.24      4.21 o 
  -1  -8   3       32.78       33.54      5.09 o 
   0  -8   3       37.33       42.15      5.09 o 
   1  -8   3        0.26        0.44      2.28 o 
   2  -8   3       49.25       48.38      5.36 o 
   3  -8   3      101.65       96.15      6.76 o 
   4  -8   3       53.78       44.34      5.18 o 
   5  -8   3        0.25        0.35      2.02 o 
   6  -8   3      102.01       91.41      6.85 o 
   7  -8   3      196.61      209.08     10.45 o 
   8  -8   3        8.79        8.69      3.25 o 
  -3  -7   3       54.49       54.79      5.97 o 
  -2  -7   3        7.87        5.27      2.72 o 
  -1  -7   3       28.85       36.09      4.48 o 
   0  -7   3      276.00      287.67     10.63 o 
   1  -7   3       32.79       34.42      4.48 o 
   2  -7   3      532.44      563.83     14.31 o 
   3  -7   3     1595.76     1612.19     23.80 o 
   4  -7   3      180.16      174.04      8.25 o 
   5  -7   3       63.95       55.93      5.27 o 
   6  -7   3      326.04      329.81     11.85 o 
   7  -7   3      197.05      209.43      9.92 o 
   8  -7   3        0.65        2.55      2.37 o 
  -3  -6   3      136.71      136.19      7.64 o 
  -2  -6   3        9.87        6.59      1.67 o 
  -1  -6   3      256.43      256.05      6.06 o 
   0  -6   3     1813.80     2024.98     16.07 o 
   1  -6   3      521.24      526.95      7.99 o 
   2  -6   3     1249.16     1280.62     12.12 o 
   3  -6   3     1921.06     1963.61     15.19 o 
   4  -6   3       41.82       35.83      2.63 o 
   5  -6   3       30.69       26.86      2.41 o 
   6  -6   3       26.98       27.85      2.60 o 
   7  -6   3       34.10       34.23      2.88 o 
   8  -6   3       40.91       36.52      3.51 o 
   9  -6   3       10.12       13.35      2.58 o 
  -5  -5   3       41.85       37.67      4.83 o 
  -4  -5   3      583.16      613.35     10.27 o 
  -3  -5   3      315.12      329.99      7.02 o 
  -2  -5   3        2.01        1.93      1.40 o 
  -1  -5   3      799.14      834.11      9.75 o 
   0  -5   3     1075.09     1172.53     14.66 o 
   1  -5   3       34.90       36.97      2.28 o 
   2  -5   3      464.47      489.36      7.20 o 
   3  -5   3      122.69      110.82      3.60 o 
   4  -5   3       16.14       12.91      2.72 o 
   5  -5   3       24.89       24.86      2.28 o 
   6  -5   3        7.05        6.11      1.60 o 
   7  -5   3      241.00      236.08      6.61 o 
   8  -5   3      231.86      237.54      7.23 o 
   9  -5   3        7.82       11.77      3.60 o 
  -6  -4   3      146.49      164.20      9.31 o 
  -5  -4   3       42.98       37.49      4.57 o 
  -4  -4   3      448.74      469.70      8.61 o 
  -3  -4   3       46.28       45.40      2.90 o 
  -2  -4   3      110.31      114.15      3.78 o 
  -1  -4   3      542.55      473.12      6.67 o 
   0  -4   3      535.06      651.73      7.73 o 
   1  -4   3     1112.47     1200.89     10.19 o 
   2  -4   3        0.17        0.26      0.79 o 
   3  -4   3      389.93      406.65      6.41 o 
   4  -4   3      559.49      550.67      7.89 o 
   5  -4   3       40.62       32.87      2.42 o 
   6  -4   3      221.51      204.00      5.70 o 
   7  -4   3      739.61      745.69     18.35 o 
   8  -4   3       26.09       29.68      4.21 o 
   9  -4   3       53.74       63.05      6.41 o 
  -7  -3   3      134.51      152.00      9.66 o 
  -6  -3   3       21.50       20.02      4.30 o 
  -5  -3   3       61.68       55.14      5.27 o 
  -4  -3   3       28.43       27.22      2.46 o 
  -3  -3   3      209.91      226.99      5.09 o 
  -2  -3   3     1336.72     1451.15     11.15 o 
  -1  -3   3      139.15      118.89      3.16 o 
   0  -3   3     5753.60     6687.95     22.74 o 
   1  -3   3     4367.79     4900.06     20.02 o 
   2  -3   3       21.30       24.67      1.76 o 
   3  -3   3     1030.36      991.29      9.57 o 
   4  -3   3     1068.97     1060.00     37.93 o 
   5  -3   3        9.26       12.91      1.70 o 
   6  -3   3      702.73      716.70     14.31 o 
   7  -3   3      576.18      581.04     14.14 o 
   8  -3   3       13.20       15.89      3.69 o 
   9  -3   3        2.17        2.81      2.99 o 
  -8  -2   3        5.02        2.90      3.60 o 
  -7  -2   3      129.78      141.20      9.04 o 
  -6  -2   3      415.72      444.05     13.79 o 
  -5  -2   3      144.57      142.69      7.38 o 
  -4  -2   3        9.14        8.61      1.58 o 
  -3  -2   3     2317.98     2370.87     14.23 o 
  -2  -2   3     1708.80     1813.10     10.98 o 
  -1  -2   3       81.54       72.44      2.20 o 
   0  -2   3     4004.61     4095.37     15.63 o 
   1  -2   3      759.53      818.12      7.02 o 
   2  -2   3        0.64        1.05      0.97 o 
   3  -2   3     1492.95     1541.12     15.02 o 
   4  -2   3      271.04      297.92      6.72 o 
   5  -2   3        4.11        2.72      1.67 o 
   6  -2   3       24.88       20.90      3.25 o 
   7  -2   3       38.25       40.30      4.21 o 
   8  -2   3      133.85      149.80      8.17 o 
  -8  -1   3      134.89      137.51      9.31 o 
  -7  -1   3      181.09      184.14      9.75 o 
  -6  -1   3      868.10      982.59     19.58 o 
  -5  -1   3       50.06       55.58      5.09 o 
  -4  -1   3     1414.52     1439.38     22.30 o 
  -3  -1   3     3117.43     3289.27     14.84 o 
  -2  -1   3       86.40       85.88      7.38 o 
  -1  -1   3       12.82       20.15      0.89 o 
   0  -1   3     1699.08     1807.74     17.47 o 
   1  -1   3     1671.39     1788.78     10.19 o 
   2  -1   3      600.25      680.79      9.83 o 
   3  -1   3     2521.51     2647.82     21.16 o 
   4  -1   3      263.31      244.02      7.11 o 
   5  -1   3      118.22      102.83      5.44 o 
   6  -1   3       13.34       12.12      2.72 o 
   7  -1   3      215.04      239.63      9.75 o 
   8  -1   3      339.29      365.64     12.38 o 
  -9   0   3       76.62       86.32      8.52 o 
  -8   0   3        1.22       -2.28      2.63 o 
  -7   0   3      269.07      243.85     10.54 o 
  -6   0   3      356.84      373.10     11.68 o 
  -5   0   3       14.47       11.06      2.99 o 
  -4   0   3     1258.40     1437.70     12.34 o 
  -3   0   3     1106.40     1161.96     21.73 o 
  -2   0   3      425.21      478.38      5.46 o 
  -1   0   3       39.14       37.73      1.51 o 
   0   0   3      508.65      510.18      6.94 o 
   1   0   3     2792.45     2704.02     17.30 o 
   2   0   3      815.67      699.58      9.40 o 
   3   0   3     1930.62     2060.20     18.53 o 
   4   0   3     4764.81     4770.01     31.44 o 
   5   0   3      643.19      653.74     13.17 o 
   6   0   3       85.88       92.38      6.15 o 
   7   0   3      153.37      183.79      8.87 o 
   8   0   3       90.24      103.35      7.20 o 
  -9   1   3       10.60       10.89      4.39 o 
  -8   1   3        3.08        5.44      3.16 o 
  -7   1   3      131.20      134.79      7.73 o 
  -6   1   3      216.32      221.71      5.92 o 
  -5   1   3      301.33      303.03      6.16 o 
  -4   1   3     1089.74     1182.99     10.64 o 
  -3   1   3     2519.09     2609.71      9.96 o 
  -2   1   3      874.06      909.39      7.08 o 
  -1   1   3       26.14       21.43      0.93 o 
   0   1   3        3.54        7.55      1.14 o 
   1   1   3     7040.74     6791.13     27.57 o 
   2   1   3     1311.35     1516.74     14.23 o 
   3   1   3     1224.87     1131.69     13.96 o 
   4   1   3     1612.05     1500.23     18.26 o 
   5   1   3        1.60        1.93      1.93 o 
   6   1   3        0.24       -0.26      1.76 o 
   7   1   3        6.13       10.01      3.07 o 
  -9   2   3       36.34       39.34      5.62 o 
  -8   2   3        9.76       10.27      3.51 o 
  -7   2   3        8.15        6.67      1.79 o 
  -6   2   3     1495.50     1468.95     13.99 o 
  -5   2   3     2417.11     2490.51     12.35 o 
  -4   2   3      164.85      181.07      3.07 o 
  -3   2   3     3443.82     3516.10     19.05 o 
  -2   2   3     1154.05     1108.27     11.63 o 
  -1   2   3        1.25        6.61      0.71 o 
   0   2   3     1805.35     1862.27      9.48 o 
   1   2   3     2202.93     2324.07     15.54 o 
   2   2   3        1.26        3.69      1.23 o 
   3   2   3      185.18      194.24      6.15 o 
   4   2   3      116.61      128.90      6.06 o 
   5   2   3       32.67       32.49      3.78 o 
   6   2   3       40.65       46.36      4.65 o 
   7   2   3        5.47        6.06      2.90 o 
  -9   3   3      111.65      111.96      7.90 o 
  -8   3   3      103.19       96.09      4.55 o 
  -7   3   3       57.70       60.91      4.00 o 
  -6   3   3     2277.68     2283.61     13.43 o 
  -5   3   3      497.51      551.52      5.90 o 
  -4   3   3      310.86      292.85      4.70 o 
  -3   3   3      994.19      968.92      6.40 o 
  -2   3   3       67.36       64.41      1.68 o 
  -1   3   3      106.22      129.78      2.02 o 
   0   3   3      439.45      496.74      5.01 o 
   1   3   3     1461.75     1518.50     10.36 o 
   2   3   3     1293.56     1418.48     22.65 o 
   3   3   3       15.45       20.28      2.02 o 
   4   3   3      170.04      163.24      5.01 o 
   5   3   3      210.37      219.44      6.23 o 
   6   3   3       15.05       18.62      2.63 o 
  -9   4   3      231.15      246.59      7.33 o 
  -8   4   3        6.66        6.86      1.94 o 
  -7   4   3      544.19      524.37     16.86 o 
  -6   4   3     1256.69     1265.20     13.26 o 
  -5   4   3      190.51      167.73      3.41 o 
  -4   4   3        9.12       11.47      1.05 o 
  -3   4   3      116.38      102.30      3.34 o 
  -2   4   3      465.87      460.91      9.75 o 
  -1   4   3     1829.53     1924.44     20.02 o 
   0   4   3       11.84        8.52      2.02 o 
   1   4   3     1660.60     1612.28     20.28 o 
   2   4   3     1265.47     1205.28     18.62 o 
   3   4   3       10.52       12.82      2.81 o 
   4   4   3      168.39      146.38      7.55 o 
   5   4   3      189.84      168.77      8.52 o 
  -9   5   3       86.58       90.88      6.41 o 
  -8   5   3      302.70      304.70     10.36 o 
  -7   5   3       88.15       76.48      3.60 o 
  -6   5   3      382.34      365.20      8.43 o 
  -5   5   3     1654.43     1690.34     14.31 o 
  -4   5   3      125.72      108.27      3.78 o 
  -3   5   3      214.74      247.36      8.34 o 
  -2   5   3     1278.32     1387.57     19.05 o 
  -1   5   3      707.53      750.51     14.05 o 
   0   5   3      170.00      155.07      6.94 o 
   1   5   3     1088.48      984.96     17.39 o 
   2   5   3      165.74      147.35      7.55 o 
   3   5   3       77.81       69.28      5.53 o 
   4   5   3      136.23      121.27      7.55 o 
  -8   6   3      627.85      647.95     15.37 o 
  -7   6   3      136.25      141.37      4.92 o 
  -6   6   3      284.76      284.15      6.59 o 
  -5   6   3      852.26      869.49     11.24 o 
  -4   6   3        1.36       -0.61      1.23 o 
  -3   6   3      628.24      673.15     15.02 o 
  -2   6   3     1316.46     1298.53     20.28 o 
  -1   6   3       42.53       36.27      4.21 o 
   0   6   3      115.15       99.75      6.15 o 
   1   6   3      156.65      142.34      7.55 o 
   2   6   3       10.68       10.45      3.16 o 
   3   6   3       13.35        8.61      3.07 o 
  -7   7   3       17.31       16.77      2.37 o 
  -6   7   3      199.73      212.50      6.23 o 
  -5   7   3      234.22      231.29      6.41 o 
  -4   7   3        9.44        9.66      1.93 o 
  -3   7   3      449.05      454.15     13.79 o 
  -2   7   3      187.69      171.40      8.17 o 
  -1   7   3        2.19        2.55      2.37 o 
   0   7   3        4.85        5.80      2.63 o 
   1   7   3       21.11       20.64      3.86 o 
   2   7   3      142.91      132.86      8.25 o 
  -7   8   3        0.14        0.70      2.02 o 
  -6   8   3       88.28       88.69      4.57 o 
  -5   8   3      104.62      104.85      4.92 o 
  -4   8   3       44.68       36.09      4.83 o 
  -3   8   3       19.91       14.66      3.69 o 
  -2   8   3      196.78      193.27      9.57 o 
  -1   8   3      297.90      307.69     12.29 o 
   0   8   3       27.04       30.47      4.83 o 
   1   8   3       44.08       37.06      5.27 o 
  -7   9   3       28.92       34.07      5.01 o 
  -6   9   3        0.47        0.18      2.28 o 
  -5   9   3      197.92      209.43      7.29 o 
  -4   9   3      428.87      431.23     15.10 o 
  -3   9   3        0.32        0.00      2.46 o 
  -2   9   3      201.45      197.57     10.45 o 
   0  -9   4        1.68        0.18      2.63 o 
   1  -9   4       15.95       20.99      4.39 o 
   2  -9   4       21.96       19.32      4.21 o 
   3  -9   4       65.01       63.57      6.23 o 
   4  -9   4      106.88      100.37      7.55 o 
   5  -9   4        7.05        5.71      2.99 o 
   6  -9   4       28.88       30.56      5.01 o 
  -1  -8   4        0.85       -0.53      2.55 o 
   0  -8   4       56.94       54.97      5.53 o 
   1  -8   4      113.52      118.98      7.64 o 
   2  -8   4       24.83       27.13      4.21 o 
   3  -8   4      594.79      553.73     15.19 o 
   4  -8   4      237.64      227.43      9.83 o 
   5  -8   4        2.15        3.25      2.72 o 
   6  -8   4      231.25      232.26     10.80 o 
   7  -8   4      229.94      226.99     10.98 o 
  -2  -7   4       32.29       35.39      4.65 o 
  -1  -7   4       25.77       33.37      4.65 o 
   0  -7   4      548.42      565.32     14.40 o 
   1  -7   4      328.82      339.91     11.24 o 
   2  -7   4       91.62       93.17      6.23 o 
   3  -7   4      888.65      930.87     18.44 o 
   4  -7   4      494.89      466.01     13.17 o 
   5  -7   4       25.96       24.67      3.78 o 
   6  -7   4      145.52      138.92      5.35 o 
   7  -7   4       64.24       68.24      4.15 o 
   8  -7   4        0.59        0.12      1.62 o 
  -4  -6   4      175.69      192.39      8.96 o 
  -3  -6   4      237.67      238.58      9.22 o 
  -2  -6   4       41.51       37.49      2.90 o 
  -1  -6   4      346.76      360.81     10.63 o 
   0  -6   4      934.14      973.81     11.50 o 
   1  -6   4      224.08      214.17      5.53 o 
   2  -6   4       19.86       18.35      2.02 o 
   3  -6   4       30.68       29.33      2.55 o 
   4  -6   4       40.61       38.11      2.81 o 
   5  -6   4       23.39       17.68      2.26 o 
   6  -6   4       21.02       23.65      2.57 o 
   7  -6   4      182.02      177.52      6.10 o 
   8  -6   4      107.67       97.88      6.94 o 
  -5  -5   4        0.10        1.84      2.37 o 
  -4  -5   4      155.20      155.25      7.82 o 
  -3  -5   4      197.63      218.30      5.97 o 
  -2  -5   4       26.94       16.07      2.02 o 
  -1  -5   4      366.53      349.75      6.76 o 
   0  -5   4      463.58      513.34      7.82 o 
   1  -5   4      141.91      128.03      3.95 o 
   2  -5   4       12.74       14.93      1.76 o 
   3  -5   4       29.68       27.75      2.20 o 
   4  -5   4      509.76      468.55     16.07 o 
   5  -5   4      244.45      233.22      6.03 o 
   6  -5   4      233.73      219.50      6.26 o 
   7  -5   4      947.84      948.08     34.03 o 
   8  -5   4       33.28       34.39      4.08 o 
  -6  -4   4       35.91       38.90      5.44 o 
  -5  -4   4       16.33       20.64      3.86 o 
  -4  -4   4       59.81       60.33      5.01 o 
  -3  -4   4       34.63       29.42      2.55 o 
  -2  -4   4      150.02      147.61      4.21 o 
  -1  -4   4        0.97        2.81      1.14 o 
   0  -4   4     1620.34     1768.49     13.08 o 
   1  -4   4     2267.40     2390.10     15.28 o 
   2  -4   4      133.86      139.27      3.86 o 
   3  -4   4      414.06      367.75      6.50 o 
   4  -4   4     1395.47     1504.01     20.11 o 
   5  -4   4       80.83       72.73      3.48 o 
   6  -4   4      645.94      639.01     10.29 o 
   7  -4   4      705.22      703.97     15.81 o 
   8  -4   4       22.55       23.09      4.13 o 
  -7  -3   4       47.80       51.81      6.23 o 
  -6  -3   4       93.49       89.39      7.11 o 
  -5  -3   4       10.43       10.19      3.16 o 
  -4  -3   4        3.06        2.55      2.37 o 
  -3  -3   4     1063.74     1016.84     10.19 o 
  -2  -3   4     1428.51     1394.60     10.89 o 
  -1  -3   4        1.06       -0.09      0.79 o 
   0  -3   4     1808.42     1781.84     11.85 o 
   1  -3   4      101.52       96.06      2.99 o 
   2  -3   4       56.64       51.02      2.46 o 
   3  -3   4      847.08      756.13      8.87 o 
   4  -3   4      616.91      578.21     36.84 o 
   5  -3   4       46.42       40.00      2.82 o 
   6  -3   4       37.77       33.54      3.95 o 
   7  -3   4       64.58       72.27      5.62 o 
   8  -3   4       86.74       90.97      6.67 o 
  -8  -2   4       31.47       31.70      5.44 o 
  -7  -2   4        1.71        5.71      3.42 o 
  -6  -2   4      335.18      324.72     11.94 o 
  -5  -2   4      263.01      282.22     10.36 o 
  -4  -2   4      383.60      357.12     10.45 o 
  -3  -2   4     2563.88     2480.37     13.96 o 
  -2  -2   4        8.10        6.41      0.97 o 
  -1  -2   4      930.82      954.05      7.46 o 
   0  -2   4      630.81      645.72     15.32 o 
   1  -2   4       26.30       18.23      0.84 o 
   2  -2   4       30.70       35.48      2.02 o 
   3  -2   4      441.09      487.70      7.20 o 
   4  -2   4      764.27      823.31     13.70 o 
   5  -2   4      503.55      478.65     11.24 o 
   6  -2   4       15.61        8.61      2.46 o 
   7  -2   4      161.11      169.56      8.17 o 
   8  -2   4      211.56      219.00     10.10 o 
  -8  -1   4        2.95        4.83      3.60 o 
  -7  -1   4      115.67      109.50      7.64 o 
  -6  -1   4       82.09       74.99      6.15 o 
  -5  -1   4       30.19       19.32      3.51 o 
  -4  -1   4      617.20      637.06     12.91 o 
  -3  -1   4      724.06      741.19      5.58 o 
  -2  -1   4      921.26      964.15      5.84 o 
  -1  -1   4      352.97      396.56      3.62 o 
   0  -1   4      207.52      186.87      2.54 o 
   1  -1   4      613.31      700.64      6.94 o 
   2  -1   4     1080.86     1192.37     14.05 o 
   3  -1   4      110.91      107.74      4.57 o 
   4  -1   4     3591.25     3183.81     26.69 o 
   5  -1   4     2099.64     2053.44     23.09 o 
   6  -1   4        4.13        5.36      2.20 o 
   7  -1   4      344.34      355.37     11.50 o 
   8  -1   4      225.19      248.41     10.71 o 
  -9   0   4        4.82        8.87      4.48 o 
  -8   0   4      100.69      103.18      7.99 o 
  -6   0   4       22.93       26.69      4.39 o 
  -5   0   4      299.89      263.50      6.08 o 
  -4   0   4        0.74        3.99      1.14 o 
  -3   0   4     1044.67     1062.83     17.17 o 
  -2   0   4     3140.99     3244.99     15.21 o 
  -1   0   4        2.16        2.63      0.70 o 
   0   0   4      497.78      493.32      7.99 o 
   1   0   4     5043.25     4859.40     25.90 o 
   2   0   4     2442.54     2371.66     18.97 o 
   3   0   4       63.11       64.72      3.69 o 
   4   0   4     1492.61     1500.14     18.18 o 
   5   0   4      351.44      371.00     10.27 o 
   6   0   4        4.36        5.18      2.20 o 
   7   0   4       93.57      106.16      6.94 o 
  -9   1   4       14.51       15.98      4.74 o 
  -8   1   4       19.87       18.70      4.39 o 
  -7   1   4        5.14       12.82      3.60 o 
  -6   1   4      778.57      746.14     10.78 o 
  -5   1   4     1742.04     1804.66     14.77 o 
  -4   1   4        0.69        0.80      0.84 o 
  -3   1   4     1609.52     1623.80     37.32 o 
  -2   1   4     4113.71     4155.45     12.88 o 
  -1   1   4     1177.51     1334.82     20.24 o 
   0   1   4     1944.15     2148.09     16.16 o 
   1   1   4     5251.24     5170.77     26.52 o 
   2   1   4       13.75       11.50      1.67 o 
   3   1   4      293.00      263.52      7.11 o 
   4   1   4       70.28       73.41      4.57 o 
   5   1   4        9.19        7.90      2.20 o 
   6   1   4       37.15       38.81      4.48 o 
   7   1   4       37.15       44.70      5.09 o 
  -9   2   4       95.07       95.36      8.08 o 
  -8   2   4       86.66       94.22      7.29 o 
  -7   2   4      100.37       91.99      4.33 o 
  -6   2   4     2056.67     1996.31     16.86 o 
  -5   2   4      676.20      626.16     55.28 o 
  -4   2   4        1.32        0.97      0.56 o 
  -3   2   4      471.06      411.94     12.03 o 
  -2   2   4      520.05      486.52      4.30 o 
  -1   2   4        0.84        6.02      1.14 o 
   0   2   4     1333.81     1358.64     18.35 o 
   1   2   4     1057.07     1051.26     10.98 o 
   2   2   4      643.09      571.73      9.40 o 
   3   2   4       98.94       95.10      4.65 o 
   4   2   4       64.47       69.46      4.57 o 
   5   2   4      306.28      346.15     10.63 o 
   6   2   4       84.83       83.95      6.15 o 
  -9   3   4      331.41      338.51     13.35 o 
  -8   3   4       38.64       38.88      3.64 o 
  -7   3   4      339.98      319.74      7.35 o 
  -6   3   4     1265.17     1236.78     18.66 o 
  -5   3   4       45.75       47.82      2.04 o 
  -4   3   4      125.96      123.35      4.00 o 
  -3   3   4      392.35      348.64     10.49 o 
  -2   3   4       63.90       55.38      1.83 o 
  -1   3   4      815.93      895.34      8.39 o 
   0   3   4      119.45      133.56      2.99 o 
   1   3   4      655.27      607.91      6.94 o 
   2   3   4     1341.35     1401.97     11.94 o 
   3   3   4       27.78       31.70      2.46 o 
   4   3   4      108.51      103.18      4.04 o 
   5   3   4      361.41      385.66     14.23 o 
   6   3   4       27.83       25.38      2.81 o 
  -9   4   4      136.40      142.25      5.91 o 
  -8   4   4       48.83       45.70      3.38 o 
  -7   4   4        2.47        1.09      1.37 o 
  -6   4   4      112.82      106.51      4.13 o 
  -5   4   4      439.42      430.54      5.36 o 
  -4   4   4      458.80      492.00      7.20 o 
  -3   4   4       31.06       29.86      2.20 o 
  -2   4   4     1277.70     1300.90     16.51 o 
  -1   4   4     1375.28     1285.45     17.04 o 
   0   4   4      184.56      164.99      6.59 o 
   1   4   4      805.22      748.40     14.49 o 
   2   4   4      182.35      157.62      7.20 o 
   3   4   4        8.64        9.13      2.72 o 
   4   4   4      122.45       99.49      6.50 o 
   5   4   4      177.10      160.60      8.52 o 
  -9   5   4       20.53       22.13      3.95 o 
  -8   5   4      318.11      294.16     10.54 o 
  -7   5   4      116.40      100.28      6.06 o 
  -6   5   4        5.90        4.48      1.40 o 
  -5   5   4      264.04      278.36      6.15 o 
  -4   5   4      162.04      157.09      4.74 o 
  -3   5   4      196.72      203.02      7.64 o 
  -2   5   4     2251.86     2191.56     23.80 o 
  -1   5   4      254.40      250.70      8.43 o 
   0   5   4      130.02      136.46      6.67 o 
   1   5   4      216.45      195.55      8.08 o 
   2   5   4       41.84       39.87      4.39 o 
   3   5   4        2.78        1.40      2.11 o 
   4   5   4       76.23       62.61      5.88 o 
  -9   6   4      268.37      276.60     10.98 o 
  -8   6   4      185.16      198.54      9.04 o 
  -7   6   4      124.89      115.47      6.67 o 
  -6   6   4      335.64      353.26      7.55 o 
  -5   6   4      193.76      177.55      5.36 o 
  -4   6   4        0.67        0.44      1.32 o 
  -3   6   4      196.52      180.36      7.90 o 
  -2   6   4      459.08      502.89     13.17 o 
  -1   6   4      126.51      108.53      6.41 o 
   0   6   4        4.91        4.57      2.28 o 
   1   6   4       85.45       79.73      5.88 o 
   2   6   4      104.65       95.71      6.67 o 
   3   6   4      129.05      100.89      7.02 o 
  -8   7   4       72.75       80.87      6.41 o 
  -7   7   4        2.65        3.69      2.37 o 
  -6   7   4      166.73      177.90      5.97 o 
  -5   7   4      123.33      123.02      5.01 o 
  -4   7   4       59.54       55.67      3.51 o 
  -3   7   4        3.93        4.57      2.46 o 
  -2   7   4      258.30      260.71     10.36 o 
  -1   7   4      482.99      461.62     13.61 o 
   0   7   4       65.12       51.19      5.27 o 
   1   7   4       65.43       59.71      5.62 o 
   2   7   4      233.40      211.97     10.36 o 
  -7   8   4        8.90        6.94      2.99 o 
  -6   8   4       34.62       32.31      3.25 o 
  -5   8   4      204.00      219.70      7.11 o 
  -4   8   4      436.47      419.91     13.70 o 
  -3   8   4       20.29       16.60      3.95 o 
  -2   8   4      127.02      117.31      7.64 o 
  -1   8   4      238.63      222.07     10.63 o 
   0   8   4        6.12        3.69      2.72 o 
  -6   9   4       34.28       37.14      3.78 o 
  -5   9   4      329.79      361.69      9.66 o 
  -4   9   4       88.80       92.55      7.38 o 
  -3   9   4       47.14       49.09      6.23 o 
   1  -9   5       22.28       23.27      4.57 o 
   2  -9   5        0.27        3.16      2.81 o 
   3  -9   5      194.57      193.01     10.27 o 
   4  -9   5      199.78      196.96     10.01 o 
   5  -9   5        1.29        0.44      2.37 o 
   0  -8   5      311.68      327.97     12.21 o 
   1  -8   5       77.51       79.91      6.23 o 
   2  -8   5       64.94       73.15      6.15 o 
   3  -8   5      223.24      246.13     10.54 o 
   4  -8   5      131.60      129.70      7.99 o 
   5  -8   5       26.73       17.12      3.69 o 
   6  -8   5       76.98       84.82      7.20 o 
   7  -8   5       65.27       76.39      7.02 o 
  -1  -7   5      317.28      320.51     11.15 o 
   0  -7   5      455.83      477.95     13.35 o 
   1  -7   5        3.16        3.86      1.58 o 
   2  -7   5       22.93       22.57      2.37 o 
   3  -7   5        1.75        2.37      1.40 o 
   4  -7   5        1.45        1.40      1.32 o 
   5  -7   5        8.72        7.28      1.98 o 
   6  -7   5        2.64        4.32      1.85 o 
   7  -7   5       27.21       27.25      3.01 o 
  -4  -6   5       91.59      103.35      6.85 o 
  -3  -6   5       48.72       48.91      4.92 o 
  -2  -6   5        2.27        0.97      1.93 o 
  -1  -6   5      134.69      126.10      4.65 o 
   0  -6   5      110.79      122.93      4.57 o 
   1  -6   5       29.56       33.46      2.72 o 
   2  -6   5        5.33        2.99      1.40 o 
   3  -6   5        1.49        1.93      1.32 o 
   4  -6   5       63.20       55.50      3.34 o 
   5  -6   5       99.41       95.17      4.46 o 
   6  -6   5       51.77       45.81      3.38 o 
   7  -6   5      560.48      553.24     22.17 o 
   8  -6   5      146.08      144.97      6.19 o 
  -5  -5   5       12.45       16.51      3.78 o 
  -4  -5   5        6.84        6.50      2.63 o 
  -3  -5   5        6.56        7.02      2.37 o 
  -2  -5   5       60.71       69.02      3.51 o 
  -1  -5   5       18.79       16.42      1.93 o 
   0  -5   5      330.54      316.55      7.73 o 
   1  -5   5      480.46      458.46      7.64 o 
   2  -5   5      162.51      152.53      4.57 o 
   3  -5   5       62.18       61.64      3.25 o 
   4  -5   5     1359.24     1391.44     14.40 o 
   5  -5   5      296.26      287.14      7.33 o 
   6  -5   5      292.91      302.47      7.56 o 
   7  -5   5      530.72      545.48     10.72 o 
   8  -5   5       33.83       33.19      4.74 o 
  -6  -4   5       14.19       17.56      4.04 o 
  -5  -4   5        0.51        0.18      2.20 o 
  -4  -4   5        3.42        4.04      2.55 o 
  -3  -4   5      660.54      651.11     14.05 o 
  -2  -4   5      896.12      923.41     14.93 o 
  -1  -4   5       21.67       32.14      2.28 o 
   0  -4   5     1065.69     1037.56     10.45 o 
   1  -4   5      369.89      352.91      6.15 o 
   2  -4   5       21.19       15.37      1.67 o 
   3  -4   5      591.74      503.33      7.90 o 
   4  -4   5      771.27      775.71     10.36 o 
   5  -4   5       15.34       12.19      1.98 o 
   6  -4   5       76.11       74.54      3.99 o 
   7  -4   5       42.70       37.85      4.30 o 
   8  -4   5       40.68       47.77      5.09 o 
  -7  -3   5       16.55       21.51      4.57 o 
  -6  -3   5      113.09      117.93      7.82 o 
  -5  -3   5      166.76      175.09      8.69 o 
  -4  -3   5       23.79       23.27      3.69 o 
  -3  -3   5     2251.40     2138.52     24.15 o 
  -2  -3   5      706.23      703.62      7.90 o 
  -1  -3   5      794.97      789.41      8.08 o 
   0  -3   5     2061.53     2063.01     13.26 o 
   1  -3   5        3.66        5.80      1.23 o 
   2  -3   5      245.48      281.52      5.62 o 
   3  -3   5      378.88      378.72      6.76 o 
   4  -3   5      343.60      322.88      6.70 o 
   5  -3   5      460.66      429.21     11.15 o 
   6  -3   5       10.74        9.13      2.63 o 
   7  -3   5       59.44       64.36      5.36 o 
   8  -3   5      100.61      112.84      7.38 o 
  -7  -2   5      185.46      208.37     10.71 o 
  -6  -2   5      205.44      234.98     10.45 o 
  -5  -2   5       51.14       43.11      4.65 o 
  -4  -2   5      948.89      929.29     16.60 o 
  -3  -2   5     1115.60     1038.97     16.33 o 
  -2  -2   5      123.94      131.45      2.99 o 
  -1  -2   5      115.60      137.16      2.52 o 
   0  -2   5      502.08      510.05      4.60 o 
   1  -2   5      263.50      274.56      5.09 o 
   2  -2   5      445.76      424.49     11.85 o 
   3  -2   5        5.51        1.14      1.40 o 
   4  -2   5     1001.03      925.08     14.84 o 
   5  -2   5     1266.10     1291.68     19.14 o 
   6  -2   5       28.94       28.10      3.69 o 
   7  -2   5      147.78      154.11      7.90 o 
   8  -2   5      306.60      294.34     11.24 o 
  -8  -1   5       57.00       50.23      6.23 o 
  -7  -1   5      876.82      963.80     21.25 o 
  -6  -1   5      224.15      223.30      9.66 o 
  -5  -1   5        6.51        6.76      2.81 o 
  -4  -1   5      106.10      102.51      3.84 o 
  -3  -1   5      155.53      160.97      4.24 o 
  -2  -1   5     1170.09     1287.06     12.25 o 
  -1  -1   5      213.10      202.22      6.19 o 
   0  -1   5      275.35      242.84      5.88 o 
   1  -1   5     2622.72     2740.29     20.28 o 
   2  -1   5      749.25      798.81     12.64 o 
   3  -1   5      104.45       82.28      4.39 o 
   4  -1   5      470.31      419.03      9.92 o 
   5  -1   5      243.74      242.53      8.43 o 
   6  -1   5       83.29       74.11      5.18 o 
   7  -1   5       24.03       29.42      4.21 o 
   8  -1   5       60.43       75.87      6.67 o 
  -8   0   5        4.86        8.08      3.78 o 
  -7   0   5       26.59       32.75      5.01 o 
  -6   0   5      406.19      409.55     12.38 o 
  -5   0   5     1097.85     1073.70     12.31 o 
  -4   0   5        3.28        5.52      1.35 o 
  -3   0   5      491.78      469.39      6.70 o 
  -2   0   5     1659.21     1476.90     26.74 o 
  -1   0   5      431.96      448.09      5.63 o 
   0   0   5      580.14      588.80     22.65 o 
   1   0   5     3977.30     4259.57     27.22 o 
   2   0   5       66.29       75.17      4.13 o 
   3   0   5      174.31      151.47      5.71 o 
   4   0   5       72.23       61.03      4.04 o 
   5   0   5       14.84       10.54      2.37 o 
   6   0   5        0.15        1.32      1.93 o 
   7   0   5       27.69       29.59      4.39 o 
  -9   1   5       57.18       59.10      6.67 o 
  -8   1   5      135.63      146.91      8.78 o 
  -7   1   5       58.93       47.77      3.39 o 
  -6   1   5     1645.35     1619.98     21.78 o 
  -5   1   5      607.94      558.11      8.63 o 
  -4   1   5       21.36       27.33      2.07 o 
  -3   1   5      235.83      128.81      3.50 o 
  -2   1   5      507.47      384.96      3.73 o 
  -1   1   5       73.89       60.36      1.74 o 
   0   1   5      750.35      809.78     10.89 o 
   1   1   5      866.74      894.26     11.85 o 
   2   1   5      118.62      103.97      4.30 o 
   3   1   5       30.54       19.05      2.46 o 
   4   1   5       63.14       67.70      4.39 o 
   5   1   5      207.10      217.86      8.25 o 
   6   1   5      142.73      146.82      7.73 o 
   7   1   5       36.15       43.47      5.27 o 
  -8   2   5      101.93       97.52      8.03 o 
  -7   2   5      280.91      277.06     10.19 o 
  -6   2   5     1052.87     1047.08     25.99 o 
  -5   2   5       84.88       67.82      3.22 o 
  -4   2   5       18.04       17.87      1.71 o 
  -3   2   5      652.85      648.09     19.67 o 
  -2   2   5      333.37      312.88      3.79 o 
  -1   2   5      156.73      145.13      3.19 o 
   0   2   5       67.51       60.53      2.30 o 
   1   2   5      491.22      435.45      7.64 o 
   2   2   5      861.57      755.08     11.24 o 
   3   2   5      146.84      148.57      5.62 o 
   5   2   5      506.93      583.94     13.96 o 
   6   2   5       73.64       71.30      5.36 o 
  -9   3   5      313.48      304.88      8.38 o 
  -8   3   5      113.04      103.52      4.84 o 
  -7   3   5       40.13       36.68      2.93 o 
  -6   3   5      290.32      246.39      8.39 o 
  -5   3   5      124.73      118.94      3.90 o 
  -4   3   5      118.80      111.51      2.63 o 
  -3   3   5       17.76       13.65      1.40 o 
  -2   3   5     1558.94     1545.70      9.85 o 
  -1   3   5     2579.59     2399.86     16.33 o 
   0   3   5      230.34      217.68      3.95 o 
   1   3   5     1248.98     1119.14      9.92 o 
   2   3   5      203.08      200.82      4.83 o 
   3   3   5       71.62       62.61      3.07 o 
   4   3   5      192.27      198.19      5.71 o 
   5   3   5      255.55      246.48     10.27 o 
  -9   4   5      107.16      107.22      7.11 o 
  -8   4   5      385.41      370.91     12.12 o 
  -7   4   5        0.09        0.53      1.76 o 
  -6   4   5       41.84       44.96      4.13 o 
  -5   4   5      113.94      100.98      5.53 o 
  -4   4   5      132.00      126.53      3.95 o 
  -3   4   5       89.79      123.29      4.04 o 
  -2   4   5     2687.15     2741.25     24.50 o 
  -1   4   5      389.22      383.20      9.75 o 
   0   4   5      548.65      545.48     12.38 o 
   1   4   5      566.37      543.98     12.73 o 
   2   4   5       45.12       53.56      4.65 o 
   3   4   5        3.99        3.07      2.02 o 
   4   4   5       50.07       40.92      4.57 o 
   5   4   5       78.31       74.11      6.23 o 
  -9   5   5      209.94      205.39      9.83 o 
  -8   5   5      398.99      410.86     12.82 o 
  -7   5   5       93.72       82.01      5.88 o 
  -6   5   5      728.35      767.90     15.89 o 
  -5   5   5      550.88      543.89      8.61 o 
  -4   5   5      117.42      123.46      4.39 o 
  -3   5   5      931.70      865.81     15.19 o 
  -2   5   5      669.69      675.08     13.79 o 
  -1   5   5       39.01       34.16      3.78 o 
   0   5   5       19.49       11.15      2.72 o 
   1   5   5       46.47       49.79      4.65 o 
   2   5   5       71.40       73.06      5.62 o 
   3   5   5       95.36       77.89      6.15 o 
   4   5   5        0.30        1.58      2.37 o 
  -9   6   5      341.13      324.37     12.38 o 
  -8   6   5      171.30      178.78      8.87 o 
  -7   6   5       34.38       31.52      4.21 o 
  -6   6   5      540.58      546.79     14.23 o 
  -5   6   5      318.64      323.14      7.46 o 
  -4   6   5       35.03       43.90      3.16 o 
  -3   6   5        1.79        1.32      2.20 o 
  -2   6   5      104.07      115.73      6.59 o 
  -1   6   5      318.28      303.30     10.45 o 
   0   6   5      101.22       89.39      6.15 o 
   1   6   5       35.67       33.46      4.48 o 
   2   6   5      253.95      240.07     10.36 o 
  -8   7   5        3.35        5.53      2.81 o 
  -7   7   5        9.50        8.08      2.99 o 
  -6   7   5        6.97        6.59      2.90 o 
  -5   7   5      139.31      150.68      5.71 o 
  -4   7   5      557.10      624.77     11.33 o 
  -3   7   5       33.47       31.35      4.39 o 
  -2   7   5      134.00      149.28      8.34 o 
  -1   7   5      288.33      281.08     10.98 o 
   0   7   5       61.15       47.77      5.09 o 
   1   7   5       39.82       33.46      4.74 o 
  -7   8   5       71.20       73.41      6.50 o 
  -6   8   5       55.57       62.52      6.06 o 
  -5   8   5      464.04      505.70     10.80 o 
  -4   8   5      265.03      284.68      8.25 o 
  -3   8   5        9.68       11.15      3.51 o 
  -2   8   5       78.76       82.89      6.67 o 
  -1   8   5       67.71       65.59      6.23 o 
   2  -9   6        0.44        0.79      2.72 o 
   3  -9   6      205.44      198.19      9.83 o 
   4  -9   6       62.95       75.52      6.94 o 
   1  -8   6       64.81       56.20      5.53 o 
   2  -8   6       75.62       82.72      6.41 o 
   3  -8   6      147.15      151.38      8.43 o 
   4  -8   6        3.10        5.97      3.07 o 
   5  -8   6       25.56       26.17      4.48 o 
   6  -8   6       14.63       16.95      4.04 o 
  -2  -7   6        7.51        7.20      2.72 o 
  -1  -7   6      222.65      240.77      9.66 o 
   0  -7   6      117.81      122.49      4.92 o 
   1  -7   6       47.51       41.80      3.07 o 
   2  -7   6        0.58        1.23      1.40 o 
   3  -7   6       72.05       71.65      3.95 o 
   4  -7   6       47.50       52.69      3.51 o 
   5  -7   6        5.98        6.23      1.93 o 
   6  -7   6       99.50      107.34      8.12 o 
   7  -7   6      183.44      202.52      7.20 o 
  -4  -6   6      118.55      105.02      7.20 o 
  -3  -6   6       22.81       23.09      3.86 o 
  -2  -6   6        0.40        1.32      2.02 o 
  -1  -6   6       24.74       18.35      3.34 o 
   0  -6   6       79.93       78.59      3.86 o 
   1  -6   6      200.76      198.10      5.71 o 
   2  -6   6       13.53       14.49      2.11 o 
   3  -6   6      158.30      158.32      5.27 o 
   4  -6   6      900.00      918.84     12.73 o 
   5  -6   6      170.35      159.81      8.25 o 
   6  -6   6      133.67      128.89      5.39 o 
   7  -6   6      268.87      289.32      8.61 o 
  -5  -5   6        1.97        2.81      2.63 o 
  -4  -5   6       16.73       12.12      3.16 o 
  -3  -5   6      350.13      319.01     10.80 o 
  -2  -5   6      259.54      247.45      9.13 o 
  -1  -5   6       50.70       43.73      4.39 o 
   0  -5   6      473.74      492.17      8.17 o 
   1  -5   6      457.85      491.65      8.17 o 
   2  -5   6      121.43      102.47      3.95 o 
   3  -5   6      406.74      414.11      8.08 o 
   4  -5   6      880.02      890.30     12.03 o 
   5  -5   6        3.42        4.25      1.67 o 
   6  -5   6      103.35       98.03      4.71 o 
   7  -5   6       14.63       17.49      2.61 o 
   8  -5   6        2.64        2.90      2.81 o 
  -6  -4   6       95.11       97.82      7.55 o 
  -5  -4   6       97.40       95.54      6.94 o 
  -4  -4   6       68.14       55.85      5.18 o 
  -3  -4   6     1210.63     1153.30     19.67 o 
  -2  -4   6      438.95      442.21     11.77 o 
  -1  -4   6        2.46        3.34      1.32 o 
   0  -4   6      459.60      462.85      7.20 o 
   1  -4   6      416.39      419.64      7.02 o 
   2  -4   6       12.17       10.89      1.76 o 
   3  -4   6      952.94      913.14     13.52 o 
   4  -4   6      419.26      441.95      8.43 o 
   5  -4   6       70.41       67.66      3.73 o 
   6  -4   6        5.75        6.50      2.55 o 
   7  -4   6        2.16        4.13      2.37 o 
   8  -4   6       54.89       55.41      5.53 o 
  -7  -3   6       38.11       47.24      6.06 o 
  -6  -3   6      309.75      309.35     12.21 o 
  -5  -3   6       56.60       53.74      5.18 o 
  -4  -3   6      380.32      351.42     11.15 o 
  -3  -3   6     1053.40      996.20     16.95 o 
  -2  -3   6       77.63       89.48      5.36 o 
  -1  -3   6       57.78       62.78      2.63 o 
   0  -3   6      321.32      313.48      5.62 o 
   1  -3   6      483.37      552.50      7.82 o 
   2  -3   6      847.25      846.05     13.87 o 
   3  -3   6        3.77        8.34      1.67 o 
   4  -3   6      796.74      901.46     12.03 o 
   5  -3   6      648.02      586.39     13.43 o 
   6  -3   6       10.09        8.08      2.63 o 
   7  -3   6       44.12       43.47      4.83 o 
   8  -3   6      216.86      246.04     10.80 o 
  -7  -2   6      196.85      198.63     10.54 o 
  -6  -2   6      512.92      527.83     15.19 o 
  -5  -2   6      186.90      172.99      8.34 o 
  -4  -2   6      306.83      277.74      9.57 o 
  -3  -2   6      878.09      795.29     14.49 o 
  -2  -2   6      414.44      430.89     10.32 o 
  -1  -2   6      152.44      171.64      2.94 o 
   0  -2   6       78.77       94.29      2.72 o 
   1  -2   6     1691.99     1797.12     11.81 o 
   2  -2   6     2206.35     2238.71     15.98 o 
   3  -2   6      177.65      146.73      6.50 o 
   4  -2   6     1217.47     1114.48     16.95 o 
   5  -2   6      125.75      105.28      5.88 o 
   6  -2   6       11.54        6.32      2.37 o 
   7  -2   6       24.27       30.47      4.21 o 
  -8  -1   6        4.81        8.17      3.78 o 
  -7  -1   6        2.92        3.69      3.07 o 
  -6  -1   6      269.92      267.64     10.63 o 
  -5  -1   6     1645.78     1642.57     23.36 o 
  -4  -1   6      186.58      190.47      5.31 o 
  -3  -1   6      503.87      500.89      8.82 o 
  -2  -1   6     1478.82     1485.45     11.99 o 
  -1  -1   6       97.78       87.35      2.87 o 
   0  -1   6      847.46      846.26     23.97 o 
   1  -1   6     3457.87     3521.07     16.42 o 
   2  -1   6      420.41      375.48      9.31 o 
   4  -1   6      463.17      435.10     10.80 o 
   5  -1   6        2.15        4.92      2.02 o 
   6  -1   6      102.02       84.21      5.71 o 
   7  -1   6       95.41       91.23      6.59 o 
  -8   0   6      120.25      125.48      8.61 o 
  -7   0   6       22.64       19.76      4.13 o 
  -6   0   6      686.91      683.61     24.28 o 
  -5   0   6     1253.41     1231.87     37.54 o 
  -4   0   6        1.36        1.93      1.12 o 
  -3   0   6     1327.72     1251.40     11.52 o 
  -2   0   6     1064.51      961.96     14.44 o 
  -1   0   6      154.84      153.50      3.71 o 
   0   0   6      811.76      864.79      8.48 o 
   1   0   6      381.86      374.95      8.69 o 
   2   0   6       60.14       56.11      3.78 o 
   3   0   6        6.90        7.02      1.67 o 
   4   0   6      258.05      246.48      8.17 o 
   5   0   6      161.53      154.63      6.94 o 
   6   0   6       34.46       38.20      4.13 o 
   7   0   6       45.58       45.57      4.92 o 
  -9   1   6      409.69      432.11     15.72 o 
  -8   1   6      174.17      176.59      9.57 o 
  -7   1   6      176.70      175.25      8.52 o 
  -6   1   6     1058.73      974.97     12.51 o 
  -5   1   6      217.20      185.66      5.18 o 
  -4   1   6       19.08       12.58      1.62 o 
  -3   1   6      872.81      881.32      9.46 o 
  -2   1   6      419.47      448.04      7.90 o 
  -1   1   6        4.74       10.79      1.26 o 
   0   1   6      359.26      418.24      8.78 o 
   1   1   6      423.86      419.47      8.78 o 
   2   1   6      481.15      408.76      8.61 o 
   3   1   6      167.15      159.46      6.15 o 
   4   1   6       41.22       37.58      3.42 o 
   5   1   6      540.32      563.65     13.17 o 
   6   1   6      183.57      173.51      7.90 o 
  -9   2   6      267.56      258.78     11.85 o 
  -8   2   6       54.17       44.52      3.50 o 
  -7   2   6        0.13        0.48      1.26 o 
  -6   2   6       81.31       71.11      5.22 o 
  -5   2   6       91.66       89.92      3.72 o 
  -4   2   6      128.80      120.46      3.84 o 
  -3   2   6      195.37      214.89      4.71 o 
  -2   2   6     1422.45     1480.28      8.93 o 
  -1   2   6     2062.60     2062.91     61.03 o 
   0   2   6        0.11       -0.04      0.75 o 
   1   2   6      554.30      498.58      8.69 o 
   2   2   6      825.76      781.24     12.12 o 
   3   2   6        6.39        6.15      1.93 o 
   4   2   6      385.00      382.68     10.19 o 
   5   2   6      512.82      534.15     12.82 o 
   6   2   6        0.76        0.18      1.93 o 
  -9   3   6        7.93       10.10      2.49 o 
  -8   3   6      134.28      128.66      6.01 o 
  -7   3   6       41.54       37.09      3.47 o 
  -6   3   6       16.27       16.12      2.50 o 
  -5   3   6      444.27      429.67     16.64 o 
  -4   3   6      498.22      459.99      9.04 o 
  -3   3   6      135.26      111.90      2.74 o 
  -2   3   6     2515.60     2583.09     25.11 o 
  -1   3   6      833.57      874.24     13.87 o 
   0   3   6      151.17      138.13      5.88 o 
   1   3   6      585.43      552.68     12.47 o 
   3   3   6        0.34        0.61      1.67 o 
   4   3   6      226.87      195.73      8.87 o 
   5   3   6      146.63      132.24      8.08 o 
  -9   4   6      126.57      124.25      7.73 o 
  -8   4   6      286.71      277.22     10.80 o 
  -7   4   6       11.76       11.85      2.90 o 
  -6   4   6      117.49      115.29      6.50 o 
  -5   4   6     1621.31     1517.88     21.51 o 
  -4   4   6      206.67      219.09      8.34 o 
  -3   4   6     1608.88     1807.57     15.02 o 
  -2   4   6     2536.26     2564.14     24.41 o 
  -1   4   6       39.43       39.51      3.78 o 
   0   4   6        9.49        8.34      2.37 o 
   1   4   6       44.38       39.69      4.13 o 
   2   4   6      118.10      106.78      6.32 o 
   3   4   6      172.73      148.93      7.82 o 
   4   4   6        0.40        0.61      1.93 o 
  -9   5   6      256.39      273.88     11.50 o 
  -8   5   6      150.63      156.21      8.52 o 
  -7   5   6        0.21       -0.09      1.76 o 
  -6   5   6      372.85      342.11     11.15 o 
  -5   5   6     1341.49     1419.18     22.48 o 
  -4   5   6      403.16      443.09      8.34 o 
  -3   5   6       37.89       38.55      2.99 o 
  -2   5   6      406.70      414.11     11.15 o 
  -1   5   6      179.57      146.73      7.11 o 
   0   5   6       71.78       67.17      5.18 o 
   1   5   6       15.23       14.84      3.16 o 
   2   5   6      243.75      215.92      9.48 o 
   3   5   6      274.60      249.82     10.71 o 
  -8   6   6       25.22       27.92      4.39 o 
  -7   6   6        0.90        0.88      2.20 o 
  -6   6   6        1.87        1.23      2.20 o 
  -5   6   6       65.90       64.10      5.44 o 
  -4   6   6      817.02      911.91     16.16 o 
  -3   6   6      100.02       87.46      5.97 o 
  -2   6   6      245.47      242.71      9.48 o 
  -1   6   6      299.19      287.58     10.45 o 
   0   6   6       26.53       25.03      4.04 o 
   1   6   6       58.12       56.29      5.53 o 
   2   6   6      260.67      225.85     10.19 o 
  -8   7   6       29.07       38.55      5.27 o 
  -7   7   6       97.26       95.36      7.11 o 
  -6   7   6        7.26        6.76      3.16 o 
  -5   7   6      488.00      559.88     15.98 o 
  -4   7   6      531.58      599.74     11.59 o 
  -3   7   6       11.89       13.35      3.34 o 
  -2   7   6      143.00      137.95      7.99 o 
  -1   7   6      119.05      128.11      7.73 o 
   0   7   6        7.09        4.04      2.55 o 
  -6   8   6       23.04       21.69      4.39 o 
  -5   8   6      233.71      283.63     12.21 o 
  -4   8   6       79.16       96.33      5.27 o 
  -3   8   6        1.98        2.28      2.72 o 
  -2   8   6       93.46       90.80      7.20 o 
   2  -8   7        0.75        2.90      2.55 o 
   3  -8   7        8.79       12.03      3.42 o 
   4  -8   7       37.84       38.46      5.27 o 
   5  -8   7       33.51       31.35      4.92 o 
  -2  -7   7        5.69        4.21      2.63 o 
  -1  -7   7        5.01        3.34      2.46 o 
   0  -7   7       29.31       32.58      4.21 o 
   1  -7   7      127.29      124.43      5.09 o 
   2  -7   7       50.12       49.79      3.51 o 
   3  -7   7       33.35       35.39      3.07 o 
   4  -7   7      507.60      506.22     10.27 o 
   5  -7   7      252.03      224.53      7.20 o 
   6  -7   7       29.05       32.88      3.35 o 
  -4  -6   7        0.51        0.88      2.28 o 
  -3  -6   7       92.60       77.27      6.15 o 
  -2  -6   7      347.52      349.22     12.21 o 
  -1  -6   7        9.18        9.48      2.90 o 
   0  -6   7      341.94      326.21     10.98 o 
   1  -6   7      591.72      607.38     10.01 o 
   2  -6   7       66.89       51.72      3.25 o 
   3  -6   7      257.13      268.08      7.20 o 
   4  -6   7      640.19      667.00     11.42 o 
   5  -6   7       65.96       65.15      4.13 o 
   6  -6   7        9.12       10.32      2.27 o 
   7  -6   7       34.58       38.32      3.81 o 
  -5  -5   7      104.15      104.41      7.55 o 
  -4  -5   7        9.43        9.83      3.07 o 
  -3  -5   7      793.30      756.31     17.47 o 
  -2  -5   7      462.31      432.29     12.82 o 
  -1  -5   7        0.03        0.26      2.02 o 
   0  -5   7      319.49      314.36     10.45 o 
   1  -5   7      446.22      459.33      8.25 o 
   2  -5   7       12.60       10.01      1.93 o 
   3  -5   7      491.16      483.74      9.04 o 
   4  -5   7      295.65      307.95      7.55 o 
   5  -5   7       15.20       14.39      2.36 o 
   6  -5   7        0.01        0.09      1.52 o 
   7  -5   7        7.91        8.96      3.07 o 
  -6  -4   7      249.28      252.63     11.68 o 
  -5  -4   7       64.68       61.03      6.06 o 
  -4  -4   7      166.35      152.79      8.08 o 
  -3  -4   7      521.69      508.77     13.52 o 
  -2  -4   7       42.13       38.72      4.13 o 
  -1  -4   7        5.21        4.92      2.28 o 
   0  -4   7      185.50      157.88      4.57 o 
   1  -4   7      211.87      229.71      5.71 o 
   2  -4   7      164.90      186.60      5.36 o 
   3  -4   7        6.82        5.18      1.58 o 
   4  -4   7      217.71      218.56      6.32 o 
   5  -4   7      425.57      394.29     17.91 o 
   6  -4   7       85.84       71.92      5.62 o 
   7  -4   7       18.21       20.81      3.95 o 
  -6  -3   7      141.69      147.52      9.13 o 
  -5  -3   7       61.99       51.81      5.27 o 
  -4  -3   7       30.81       23.45      3.86 o 
  -3  -3   7      304.40      280.99      9.75 o 
  -2  -3   7      204.29      194.32      7.99 o 
  -1  -3   7       43.07       47.42      4.21 o 
   0  -3   7        3.60        3.16      1.14 o 
   1  -3   7      471.26      551.53     10.71 o 
   2  -3   7     1293.18     1386.69     13.79 o 
   3  -3   7       17.32       17.12      2.11 o 
   4  -3   7      383.84      379.78     11.50 o 
   5  -3   7      299.77      266.77      9.48 o 
   6  -3   7        0.61        2.55      2.28 o 
   7  -3   7      119.86      107.13      7.02 o 
  -7  -2   7       20.22       19.32      4.30 o 
  -6  -2   7       44.36       38.81      5.36 o 
  -5  -2   7      454.17      431.76     13.08 o 
  -4  -2   7      287.52      280.90      9.83 o 
  -3  -2   7       15.22       11.37      1.79 o 
  -2  -2   7      647.97      618.35      9.92 o 
  -1  -2   7      954.47      970.01      9.96 o 
   0  -2   7       62.76       62.48      2.10 o 
   1  -2   7     2963.43     2920.29     27.05 o 
   2  -2   7      450.75      454.86     11.33 o 
   3  -2   7      173.53      151.82      7.02 o 
   4  -2   7      347.23      323.14      9.83 o 
   5  -2   7       87.18       87.11      5.53 o 
   6  -2   7        3.34        3.07      2.20 o 
   7  -2   7      151.20      139.71      7.82 o 
  -8  -1   7       68.70       70.07      7.20 o 
  -7  -1   7       12.16       17.91      4.21 o 
  -6  -1   7       82.67       79.20      6.15 o 
  -5  -1   7      367.29      373.24      7.98 o 
  -4  -1   7      130.71      120.67      4.36 o 
  -3  -1   7       82.53       70.38      3.26 o 
  -2  -1   7     1436.82     1317.43     87.55 o 
  -1  -1   7      158.91      158.81      4.09 o 
   0  -1   7     1000.05      986.49      9.49 o 
   1  -1   7     1294.15     1403.08     12.51 o 
   2  -1   7       63.44       55.93      4.13 o 
   3  -1   7        0.79       -0.53      1.67 o 
   4  -1   7       86.99       87.20      5.18 o 
   5  -1   7      144.77      143.31      6.94 o 
   6  -1   7      124.88      114.42      6.76 o 
   7  -1   7       40.25       35.12      4.57 o 
  -8   0   7      215.03      230.76     11.33 o 
  -7   0   7       21.39       15.81      3.78 o 
  -6   0   7      820.51      802.07     12.17 o 
  -5   0   7      306.03      275.09     17.04 o 
  -4   0   7       55.76       39.26      2.73 o 
  -3   0   7      747.83      653.04     22.00 o 
  -2   0   7      581.30      573.00      9.88 o 
  -1   0   7      140.85      160.38      4.09 o 
   0   0   7       34.88       50.33      2.47 o 
   1   0   7      830.42      815.32     13.70 o 
   2   0   7      584.68      559.96     11.85 o 
   3   0   7       33.65       31.79      3.07 o 
   4   0   7       80.07       74.02      4.83 o 
   5   0   7      401.94      390.49     11.06 o 
   6   0   7      358.28      355.98     11.50 o 
  -8   1   7       67.37       62.05      4.26 o 
  -7   1   7        9.33        7.90      3.12 o 
  -6   1   7      179.14      161.77      5.40 o 
  -5   1   7       22.83       26.48      2.39 o 
  -4   1   7       17.90       20.04      2.02 o 
  -3   1   7       46.57       46.56      2.68 o 
  -2   1   7      778.50      917.77     24.98 o 
  -1   1   7     2238.59     2489.10     15.89 o 
   0   1   7       28.32       26.96      2.90 o 
   1   1   7      678.95      617.57     11.42 o 
   2   1   7     1088.08     1026.67     14.49 o 
   3   1   7       99.35       90.97      4.74 o 
   4   1   7      203.86      195.73      7.46 o 
   5   1   7      549.97      566.90     13.35 o 
   6   1   7       17.53       16.68      3.25 o 
  -8   2   7        5.32        6.82      2.04 o 
  -7   2   7        3.62        4.74      1.71 o 
  -6   2   7        3.09        2.84      1.58 o 
  -5   2   7      190.59      202.39      5.54 o 
  -4   2   7      431.45      402.35      7.20 o 
  -3   2   7       94.65       88.56      3.39 o 
  -2   2   7     1774.27     1807.13     18.26 o 
  -1   2   7     1056.49     1030.51      8.80 o 
   0   2   7        0.03        0.23      0.93 o 
   1   2   7      213.51      182.47      5.88 o 
   2   2   7      611.35      596.32     10.80 o 
   3   2   7        7.52        6.94      1.93 o 
   4   2   7      224.47      235.15      8.17 o 
   5   2   7      203.04      207.76      8.25 o 
  -9   3   7      102.64       96.59      7.11 o 
  -8   3   7      202.07      210.38      9.31 o 
  -7   3   7        0.16        0.70      1.67 o 
  -6   3   7       90.28       87.63      4.00 o 
  -5   3   7     1055.52     1020.37     23.18 o 
  -4   3   7      368.95      351.15     10.36 o 
  -3   3   7      421.78      436.42     11.33 o 
  -2   3   7     1557.55     1706.50     14.84 o 
  -1   3   7      199.81      215.66      7.29 o 
   0   3   7       11.94       13.26      2.46 o 
   1   3   7      164.63      163.59      7.20 o 
   2   3   7      120.34      114.50      6.59 o 
   3   3   7       90.69       69.37      5.53 o 
   4   3   7       18.23       14.23      3.34 o 
  -8   4   7      164.19      147.26      8.34 o 
  -7   4   7        1.14        1.67      2.02 o 
  -6   4   7      212.92      205.74      8.96 o 
  -5   4   7      843.96      761.40     16.07 o 
  -4   4   7      264.83      264.40      9.66 o 
  -3   4   7        8.00        6.59      2.28 o 
  -2   4   7      204.64      194.50      7.38 o 
  -1   4   7      269.43      239.90      8.25 o 
   0   4   7      269.91      230.06      8.52 o 
   1   4   7        0.85        0.09      1.58 o 
   2   4   7      193.36      160.08      7.90 o 
   3   4   7      331.93      298.29     11.15 o 
  -8   5   7       75.91       80.35      6.50 o 
  -7   5   7        5.25        8.34      2.99 o 
  -6   5   7       23.85       22.39      3.78 o 
  -5   5   7       53.94       52.42      5.01 o 
  -4   5   7      324.62      331.83     11.50 o 
  -3   5   7      386.19      402.61      8.34 o 
  -2   5   7       10.48        7.64      2.55 o 
  -1   5   7      280.58      273.26      9.66 o 
   0   5   7      294.94      274.23      9.92 o 
   1   5   7       88.67       73.85      5.88 o 
  -8   6   7       12.29       14.14      3.78 o 
  -7   6   7      191.47      188.53      9.83 o 
  -6   6   7        5.24        4.21      2.63 o 
  -5   6   7      317.83      338.33     12.21 o 
  -4   6   7      469.86      515.62     14.84 o 
  -3   6   7        5.79        5.97      1.93 o 
  -2   6   7      156.76      164.56      8.25 o 
  -1   6   7      341.80      321.91     11.24 o 
   0   6   7       16.89       18.88      3.69 o 
   1   6   7      159.47      150.24      8.69 o 
  -7   7   7      390.69      389.44     14.05 o 
  -6   7   7       18.43       18.97      4.04 o 
  -5   7   7      484.26      526.60     16.16 o 
  -4   7   7      165.14      186.60     10.10 o 
  -3   7   7       19.22       12.29      3.16 o 
  -2   7   7       94.02       91.94      6.94 o 
  -1   7   7      126.56      125.92      7.82 o 
  -4   8   7        3.64        5.09      2.99 o 
   2  -8   8        5.99        8.61      2.90 o 
   3  -8   8        3.03        2.99      1.84 o 
   4  -8   8       81.94       84.65      4.74 o 
  -2  -7   8       55.33       48.21      5.53 o 
  -1  -7   8       45.69       37.06      4.92 o 
   0  -7   8        8.30        9.75      3.25 o 
   1  -7   8      213.98      225.06     10.27 o 
   2  -7   8       77.01       78.33      4.30 o 
   3  -7   8       81.32       83.95      4.57 o 
   4  -7   8      332.31      355.98      9.13 o 
   5  -7   8       69.53       67.44      4.39 o 
  -3  -6   8      116.76      112.92      7.64 o 
  -2  -6   8      262.69      280.99     11.33 o 
  -1  -6   8       43.80       29.24      4.48 o 
   0  -6   8      142.74      150.15      7.90 o 
   1  -6   8      354.54      371.17     12.64 o 
   2  -6   8       17.68       14.23      2.28 o 
   3  -6   8      114.55      117.05      5.09 o 
   4  -6   8       89.01       96.42      4.83 o 
   5  -6   8       12.84       16.77      2.63 o 
   6  -6   8        0.96        0.93      1.67 o 
  -4  -5   8       63.99       72.79      6.50 o 
  -3  -5   8      314.34      305.05     11.50 o 
  -2  -5   8       71.21       68.76      5.71 o 
  -1  -5   8        0.84       -0.53      1.84 o 
   0  -5   8      101.64       96.85      6.32 o 
   1  -5   8       76.45       72.53      5.80 o 
   2  -5   8       11.45        9.92      1.93 o 
   3  -5   8       14.34       14.66      2.28 o 
   4  -5   8       53.23       55.76      3.69 o 
   5  -5   8      178.04      189.14      9.48 o 
   6  -5   8       78.14       80.26      6.23 o 
  -5  -4   8       13.01       13.35      3.69 o 
  -4  -4   8       38.32       41.62      5.18 o 
  -3  -4   8       43.99       40.83      4.65 o 
  -2  -4   8       41.31       36.88      4.30 o 
  -1  -4   8       37.90       35.12      4.21 o 
   0  -4   8       85.61       72.27      5.44 o 
   1  -4   8      480.43      493.49      8.52 o 
   2  -4   8      387.70      377.41      7.90 o 
   3  -4   8        2.81        1.49      1.32 o 
   4  -4   8       38.35       41.71      3.25 o 
   5  -4   8      169.14      144.27      7.73 o 
   6  -4   8       39.90       42.24      4.92 o 
  -6  -3   8       89.92       88.78      7.20 o 
  -5  -3   8       91.56       81.66      6.50 o 
  -4  -3   8        2.62        1.05      2.11 o 
  -3  -3   8        3.89        2.28      2.11 o 
  -2  -3   8      143.79      135.93      7.11 o 
  -1  -3   8      488.65      497.00     13.00 o 
   0  -3   8        5.13        4.92      2.37 o 
   1  -3   8     1433.07     1511.47     14.31 o 
   2  -3   8      308.20      310.32      7.02 o 
   3  -3   8      152.68      138.65      7.20 o 
   4  -3   8      243.11      213.90      9.13 o 
   5  -3   8       81.95       80.87      5.80 o 
   6  -3   8        0.47        0.88      2.02 o 
  -7  -2   8        0.10        1.14      2.99 o 
  -6  -2   8      228.96      217.15     10.45 o 
  -5  -2   8      130.45      117.49      7.20 o 
  -4  -2   8       21.73       19.32      3.51 o 
  -3  -2   8        6.93        6.71      1.58 o 
  -2  -2   8      249.86      234.83      5.63 o 
  -1  -2   8      104.06       98.83      3.59 o 
   0  -2   8      558.58      531.78     12.56 o 
   1  -2   8     1519.58     1479.95     20.64 o 
   2  -2   8       59.27       69.19      5.18 o 
   3  -2   8       35.17       33.81      3.86 o 
   4  -2   8       55.50       55.41      4.57 o 
   5  -2   8       28.62       32.14      3.95 o 
   6  -2   8      101.20       85.70      6.15 o 
  -7  -1   8        5.60        2.55      2.99 o 
  -6  -1   8      442.72      436.15     13.79 o 
  -5  -1   8      207.38      201.86      6.14 o 
  -4  -1   8      134.60      120.83      4.54 o 
  -3  -1   8      970.55      951.67     11.34 o 
  -2  -1   8      633.37      621.18      8.90 o 
  -1  -1   8       13.88       14.61      1.75 o 
   0  -1   8       22.71       21.35      2.00 o 
   1  -1   8      166.49      190.90      7.82 o 
   2  -1   8      199.17      211.18      8.17 o 
   3  -1   8       96.57       92.11      5.97 o 
   4  -1   8       16.84       11.33      2.46 o 
   5  -1   8      253.62      245.08      9.31 o 
   6  -1   8      329.81      327.09     11.33 o 
  -8   0   8       48.47       48.47      6.32 o 
  -7   0   8       16.72       18.93      2.72 o 
  -6   0   8      339.74      306.93      7.76 o 
  -5   0   8       72.95       71.14      3.77 o 
  -4   0   8        5.48        3.93      1.37 o 
  -3   0   8       71.77       63.72      5.27 o 
  -2   0   8      156.23      126.86      4.17 o 
  -1   0   8     1077.20     1127.20     11.54 o 
   0   0   8      274.54      270.97     14.97 o 
   1   0   8      232.42      199.33      7.46 o 
   2   0   8      943.98      986.81     16.42 o 
   3   0   8      278.32      253.33      8.17 o 
   4   0   8       81.77       76.04      5.01 o 
   5   0   8      510.11      506.84     13.00 o 
   6   0   8       58.37       51.90      4.92 o 
  -8   1   8       24.26       23.78      3.01 o 
  -7   1   8        3.45        3.07      1.61 o 
  -6   1   8       17.85       13.66      2.17 o 
  -5   1   8       25.03       28.17      2.61 o 
  -4   1   8      312.09      319.15      6.99 o 
  -3   1   8        3.20        1.93      1.21 o 
  -2   1   8     1284.48     1341.43     12.87 o 
  -1   1   8     1462.97     1416.95     98.30 o 
   0   1   8       20.41       22.94      2.17 o 
   1   1   8      125.46      118.72      5.62 o 
   2   1   8      478.91      452.13     10.19 o 
   3   1   8       15.06       11.33      2.20 o 
   4   1   8      124.54      118.81      5.97 o 
   5   1   8      173.61      169.82      7.73 o 
  -8   2   8      208.72      200.47     14.53 o 
  -7   2   8       29.81       36.98      4.30 o 
  -6   2   8      186.51      160.68      5.49 o 
  -5   2   8     1386.30     1370.25     14.55 o 
  -4   2   8      490.20      507.66      8.51 o 
  -3   2   8      315.42      297.12      7.24 o 
  -2   2   8     1055.69     1075.46     11.85 o 
  -1   2   8      241.78      248.92      5.27 o 
   0   2   8        7.76        7.98      1.46 o 
   1   2   8      343.49      314.89      7.99 o 
   2   2   8      217.86      196.17      6.67 o 
   3   2   8        1.37        2.11      1.67 o 
  -8   3   8      454.12      403.84     13.79 o 
  -7   3   8       45.83       38.55      4.48 o 
  -6   3   8      413.36      399.27     12.64 o 
  -5   3   8     1171.11     1129.94     20.37 o 
  -4   3   8       34.00       36.35      4.13 o 
  -3   3   8       38.32       42.06      4.30 o 
  -2   3   8      108.56      124.51      6.67 o 
  -1   3   8      117.63      109.06      5.53 o 
   0   3   8      140.72      132.51      6.41 o 
   1   3   8       12.12       12.38      2.72 o 
   2   3   8      139.19      131.01      7.29 o 
   3   3   8      216.08      210.13      9.48 o 
   4   3   8        2.50        3.34      2.28 o 
  -8   4   8       79.22       72.27      6.15 o 
  -7   4   8        5.17        6.06      2.63 o 
  -6   4   8      125.46      102.30      6.67 o 
  -5   4   8      289.90      273.26     10.27 o 
  -4   4   8       68.76       59.62      5.09 o 
  -3   4   8       30.29       27.40      3.86 o 
  -2   4   8       43.23       42.85      4.48 o 
  -1   4   8        2.82        1.76      1.76 o 
   0   4   8      271.33      264.66      9.40 o 
   1   4   8        3.40        3.34      2.20 o 
   2   4   8      474.73      441.60     13.35 o 
   3   4   8      182.72      172.02      8.87 o 
  -8   5   8        9.71        6.94      3.16 o 
  -7   5   8      166.08      149.10      8.69 o 
  -6   5   8        4.73        2.55      2.37 o 
  -5   5   8      216.66      202.49      9.66 o 
  -4   5   8      209.95      216.10      9.75 o 
  -3   5   8       22.65       21.16      3.86 o 
  -1   5   8      325.31      323.49     10.80 o 
   0   5   8       55.53       50.93      4.83 o 
   1   5   8      178.34      176.06      9.13 o 
  -7   6   8      293.68      291.44     12.56 o 
  -6   6   8        7.26        7.11      3.25 o 
  -5   6   8      414.75      460.21     15.02 o 
  -4   6   8      325.64      362.48     13.17 o 
  -3   6   8        5.12        5.71      2.81 o 
  -2   6   8      195.69      193.80      8.96 o 
  -1   6   8      283.87      283.71     10.89 o 
   0   6   8       10.68       11.15      3.25 o 
  -6   7   8       30.64       31.52      4.92 o 
  -5   7   8       69.62       74.46      6.85 o 
  -4   7   8        5.66        8.08      3.25 o 
  -3   7   8        1.77        2.55      2.72 o 
  -2   7   8        6.32        4.74      2.90 o 
  -1  -7   9        5.19        5.36      2.63 o 
   0  -7   9       52.72       55.67      5.80 o 
   1  -7   9      152.97      170.26      9.40 o 
   2  -7   9        9.89        7.02      3.07 o 
   3  -7   9       87.91       91.32      5.01 o 
   4  -7   9      108.49      115.38      5.53 o 
  -2  -6   9      103.16      117.49      7.99 o 
  -1  -6   9       25.92       26.26      4.39 o 
   0  -6   9      176.96      175.97      9.22 o 
   1  -6   9       14.38       18.09      3.86 o 
   2  -6   9        6.01        4.83      2.55 o 
   3  -6   9        2.95        4.21      1.84 o 
   4  -6   9       17.88       14.93      2.55 o 
   5  -6   9       56.37       54.00      4.04 o 
  -4  -5   9       19.56       19.76      4.13 o 
  -3  -5   9       92.36       86.93      7.02 o 
  -2  -5   9        3.48        2.99      2.55 o 
  -1  -5   9        6.57        5.01      2.72 o 
   0  -5   9       27.66       24.67      4.13 o 
   1  -5   9       99.68       96.68      6.85 o 
   2  -5   9      245.62      247.45     10.54 o 
   3  -5   9        6.08        6.85      2.02 o 
   4  -5   9       74.50       73.85      4.39 o 
   5  -5   9      163.36      169.47      9.66 o 
   6  -5   9       21.38       26.17      4.30 o 
  -5  -4   9       33.99       32.84      5.09 o 
  -4  -4   9       18.28       23.18      4.30 o 
  -3  -4   9        0.88        1.49      2.63 o 
  -2  -4   9      128.53      117.31      7.38 o 
  -1  -4   9      217.97      204.77      9.31 o 
   0  -4   9       14.34       15.19      3.34 o 
   1  -4   9      643.11      633.46     15.81 o 
   2  -4   9      380.46      378.90      8.43 o 
   3  -4   9        0.00       -0.26      1.23 o 
   4  -4   9      183.20      180.27      9.04 o 
   5  -4   9      211.30      210.92      9.75 o 
   6  -4   9        4.91        5.36      2.81 o 
  -6  -3   9       22.82       20.46      4.39 o 
  -5  -3   9      261.89      242.88     10.98 o 
  -4  -3   9       57.29       52.25      5.36 o 
  -3  -3   9      109.18       95.89      6.67 o 
  -2  -3   9      734.40      736.55     16.68 o 
  -1  -3   9       51.17       40.39      4.57 o 
   0  -3   9      456.24      450.11     12.82 o 
   1  -3   9      702.49      698.62     15.63 o 
   2  -3   9       85.70       84.21      6.23 o 
   3  -3   9        0.95        0.88      2.02 o 
   4  -3   9      189.55      197.40      9.22 o 
   5  -3   9      146.70      138.30      7.64 o 
   6  -3   9       15.10       14.58      3.42 o 
  -6  -2   9      151.37      149.01      8.96 o 
  -5  -2   9      277.26      274.41     11.06 o 
  -4  -2   9        8.72        8.03      1.87 o 
  -3  -2   9      787.24      775.71     11.23 o 
  -2  -2   9     1745.54     1767.08     26.47 o 
  -1  -2   9       42.06       48.65      4.65 o 
   0  -2   9      441.52      485.68     13.35 o 
   1  -2   9      306.95      300.57     10.10 o 
   2  -2   9       23.09       19.32      3.25 o 
   3  -2   9       82.90       81.05      5.88 o 
   4  -2   9        0.64        1.05      1.84 o 
   5  -2   9      166.56      164.20      8.17 o 
   6  -2   9      206.44      201.44      9.31 o 
  -7  -1   9       36.03       39.16      5.62 o 
  -6  -1   9      214.41      217.71     12.78 o 
  -5  -1   9      149.39      144.51      5.49 o 
  -4  -1   9       36.54       33.01      2.85 o 
  -3  -1   9      186.98      182.30      5.48 o 
  -2  -1   9      665.43      680.98     12.73 o 
  -1  -1   9      474.15      496.52      8.18 o 
   0  -1   9       13.75       12.73      2.90 o 
   1  -1   9       20.19       21.07      3.42 o 
   2  -1   9      170.65      177.38      7.90 o 
   3  -1   9      308.49      336.31     11.15 o 
   4  -1   9       13.71       13.70      2.90 o 
   5  -1   9      509.78      512.20     13.79 o 
  -7   0   9        8.11        8.20      2.19 o 
  -6   0   9       69.91       65.28      3.91 o 
  -5   0   9        9.14        8.59      1.89 o 
  -4   0   9      191.46      166.22      8.52 o 
  -3   0   9       16.76       17.57      2.14 o 
  -2   0   9      591.77      619.98     10.23 o 
  -1   0   9     1061.63     1107.79     26.39 o 
   0   0   9        1.97        2.72      1.32 o 
   1   0   9      162.88      151.03      6.76 o 
   2   0   9      342.10      382.76     10.98 o 
   3   0   9       18.40       17.39      2.72 o 
   4   0   9       86.41       83.60      5.36 o 
   5   0   9      142.68      132.42      6.94 o 
  -7   1   9       24.14       24.14      2.87 o 
  -6   1   9        8.04        7.72      1.94 o 
  -5   1   9      696.63      670.29     17.34 o 
  -4   1   9      942.58      960.35     12.60 o 
  -3   1   9       59.88       63.31      3.42 o 
  -2   1   9     1244.75     1289.33     13.50 o 
  -1   1   9      435.26      448.81      7.91 o 
   0   1   9       51.29       50.89      3.03 o 
   1   1   9      304.06      315.59      9.31 o 
   2   1   9      165.41      157.44      6.50 o 
   3   1   9        1.49        2.11      1.76 o 
   4   1   9       10.27        8.52      2.37 o 
  -8   2   9      231.72      217.03     13.04 o 
  -7   2   9      138.83      119.61      5.22 o 
  -6   2   9       73.73       73.60      4.07 o 
  -5   2   9     1157.47     1136.39     36.88 o 
  -4   2   9      316.57      288.40      8.47 o 
  -3   2   9       16.49       15.59      2.08 o 
  -2   2   9      220.28      225.85      5.80 o 
  -1   2   9       92.72      104.66      4.11 o 
   0   2   9       11.04        9.66      2.37 o 
  -8   3   9      146.52      156.39      9.13 o 
  -7   3   9        0.48       -0.26      2.02 o 
  -6   3   9       46.31       52.25      5.27 o 
  -5   3   9      139.02      124.78      7.46 o 
  -4   3   9      160.24      165.96      8.17 o 
  -3   3   9       83.07       86.67      5.97 o 
  -2   3   9       77.79       73.41      5.71 o 
  -1   3   9      102.62      106.25      6.76 o 
   0   3   9       95.14       91.85      5.71 o 
   1   3   9       17.54       15.98      3.16 o 
   2   3   9      250.35      263.25     10.54 o 
   3   3   9      222.16      232.87     10.54 o 
  -7   4   9       62.90       62.43      5.97 o 
  -6   4   9        6.71        5.53      2.63 o 
  -5   4   9      124.15      118.46      7.29 o 
  -4   4   9      415.42      415.87     13.26 o 
  -3   4   9       29.50       31.08      4.39 o 
  -2   4   9      249.62      298.38     11.50 o 
   0   4   9       54.28       54.09      5.09 o 
   1   4   9      373.31      361.34     12.12 o 
   2   4   9      329.72      293.20     11.33 o 
  -7   5   9      274.77      255.44     11.68 o 
  -6   5   9       27.03       24.50      4.13 o 
  -5   5   9      215.88      252.10     11.24 o 
  -4   5   9      304.52      321.56     12.29 o 
  -3   5   9       27.09       36.79      4.83 o 
  -2   5   9      317.24      357.12     12.91 o 
   0   5   9       37.88       34.86      4.48 o 
  -6   6   9       67.40       64.10      6.41 o 
  -5   6   9      138.33      148.22      9.22 o 
  -4   6   9       63.17       70.86      6.59 o 
  -3   6   9        1.65        2.02      2.63 o 
   1  -7  10      154.81      168.86      9.75 o 
   2  -7  10        1.97        1.67      2.63 o 
  -1  -6  10        3.29        2.99      2.46 o 
   0  -6  10       48.39       42.41      5.36 o 
   1  -6  10       57.44       62.08      6.15 o 
   2  -6  10      102.70      102.56      7.64 o 
   3  -6  10        2.51        2.37      2.63 o 
   4  -6  10       64.64       74.64      4.74 o 
  -3  -5  10        0.56        0.61      2.28 o 
  -2  -5  10        8.82        8.08      3.16 o 
  -1  -5  10       87.08       78.59      6.50 o 
   0  -5  10        0.43        1.58      2.46 o 
   1  -5  10      356.97      345.80     12.64 o 
   2  -5  10      410.17      463.99     15.28 o 
   3  -5  10       13.47        9.66      3.16 o 
   4  -5  10       89.03       87.63      6.94 o 
  -4  -4  10       39.25       38.37      5.36 o 
  -3  -4  10        1.22        0.53      2.28 o 
  -2  -4  10      495.40      504.99     15.37 o 
  -1  -4  10      246.01      248.94     10.54 o 
   0  -4  10      124.47      125.57      7.73 o 
   1  -4  10      386.91      379.16     12.56 o 
   2  -4  10       74.38       86.76      6.85 o 
   3  -4  10        0.21        0.00      1.84 o 
   4  -4  10      105.21      118.81      7.73 o 
   5  -4  10      132.25      131.89      8.25 o 
  -5  -3  10      138.17      141.37      8.96 o 
  -4  -3  10       31.88       32.14      5.01 o 
  -3  -3  10      142.61      136.11      8.25 o 
  -2  -3  10      784.64      799.86     18.62 o 
  -1  -3  10      145.42      155.95      8.25 o 
   0  -3  10       54.88       60.85      5.80 o 
   1  -3  10      286.31      282.48     10.71 o 
   2  -3  10      131.89      132.42      7.82 o 
   3  -3  10       39.61       45.31      5.09 o 
   4  -3  10        6.85        7.82      3.16 o 
   5  -3  10       63.93       56.46      5.36 o 
  -6  -2  10      129.87      123.99      8.43 o 
  -5  -2  10       61.21       66.30      6.32 o 
  -4  -2  10        9.05       11.02      2.13 o 
  -3  -2  10       18.22       18.44      2.34 o 
  -2  -2  10      279.73      295.22     11.06 o 
  -1  -2  10      590.25      600.97     15.37 o 
   0  -2  10      197.55      187.83      8.78 o 
   1  -2  10        5.71        6.67      2.99 o 
   2  -2  10      154.48      164.56      7.90 o 
   3  -2  10      220.96      229.36      9.83 o 
   4  -2  10        9.06        8.96      2.90 o 
   5  -2  10      284.38      299.17     11.24 o 
  -6  -1  10       36.47       31.16      3.19 o 
  -5  -1  10       54.99       56.40      3.77 o 
  -4  -1  10      187.39      180.66      7.73 o 
  -3  -1  10       23.02       19.75      2.46 o 
  -2  -1  10      112.40      113.06      5.49 o 
  -1  -1  10      421.82      429.39     12.47 o 
   0  -1  10      107.09      106.51      6.41 o 
   1  -1  10       29.92       28.36      4.13 o 
   2  -1  10      634.69      693.61     15.98 o 
   3  -1  10       99.32      123.81      7.38 o 
   4  -1  10      201.09      168.51      7.82 o 
  -7   0  10       50.01       53.50      4.09 o 
  -6   0  10        2.22        2.21      1.77 o 
  -5   0  10      296.06      272.56     10.63 o 
  -4   0  10      661.48      648.64     18.13 o 
  -3   0  10        8.54        8.50      1.86 o 
  -2   0  10      672.45      714.43     10.70 o 
  -1   0  10      516.22      582.92     12.16 o 
   0   0  10        0.25        2.20      2.28 o 
   1   0  10      315.90      312.16      9.92 o 
   2   0  10      434.82      454.33     12.64 o 
   3   0  10        0.96        0.79      1.67 o 
   4   0  10       58.96       47.42      4.39 o 
  -7   1  10       54.47       48.61      4.74 o 
  -6   1  10       19.02       21.99      2.85 o 
  -5   1  10      751.92      773.25     20.37 o 
  -4   1  10      421.39      426.99      8.94 o 
  -3   1  10        9.84        9.56      1.86 o 
  -2   1  10      242.46      256.84      6.58 o 
  -1   1  10       47.27       50.34      5.75 o 
   0   1  10        3.02        1.76      1.84 o 
   1   1  10       36.39       33.19      3.69 o 
   2   1  10      148.80      130.40      6.23 o 
   3   1  10      246.99      227.43      8.52 o 
  -7   2  10        2.51        2.46      2.20 o 
  -6   2  10      101.88      104.05      7.20 o 
  -5   2  10      106.34       97.03      6.76 o 
  -4   2  10        2.72        5.36      2.46 o 
  -3   2  10       14.16       12.56      2.99 o 
  -2   2  10        7.67       10.71      2.81 o 
  -1   2  10       53.46       71.30      5.62 o 
   0   2  10      208.13      294.51     10.71 o 
  -7   3  10        4.92        6.94      2.90 o 
  -6   3  10        0.05        0.97      2.20 o 
  -5   3  10       41.03       40.04      4.83 o 
  -4   3  10      176.85      172.55      8.61 o 
  -3   3  10      131.08      138.48      7.82 o 
  -2   3  10       36.03       40.30      4.92 o 
  -1   3  10      618.59      823.04     18.79 o 
   1   3  10      148.22      150.07      7.73 o 
   2   3  10      412.94      422.01     13.43 o 
  -6   4  10        8.38        8.61      3.25 o 
  -5   4  10      165.57      186.77      9.66 o 
  -4   4  10      311.50      329.64     12.64 o 
  -3   4  10       46.33       53.83      5.62 o 
  -2   4  10      128.53      150.51      8.69 o 
  -1   4  10      833.13     1053.02     21.86 o 
   1   4  10        2.41        2.72      2.37 o 
  -6   5  10        9.23        8.08      2.99 o 
  -5   5  10      155.22      172.02      9.92 o 
  -4   5  10      248.04      268.96     11.94 o 
  -3   5  10       12.57       14.14      3.86 o 
  -2   5  10       29.06       31.61      4.92 o 
   1  -6  11       82.54       72.88      6.50 o 
  -2  -5  11      119.73      117.93      8.43 o 
  -1  -5  11      207.39      198.10     10.45 o 
   0  -5  11        1.02        0.44      2.37 o 
   1  -5  11      261.52      265.71     11.59 o 
   2  -5  11      147.60      147.35      9.13 o 
   3  -5  11        0.79        0.53      2.20 o 
  -3  -4  11      141.98      147.78      9.31 o 
  -2  -4  11      434.86      466.89     15.54 o 
  -1  -4  11       50.63       56.73      5.88 o 
   0  -4  11       11.01       11.06      3.42 o 
   1  -4  11       85.35       82.63      6.50 o 
   2  -4  11       63.55       65.42      6.32 o 
   3  -4  11        4.36        4.04      2.90 o 
   4  -4  11       22.82       21.43      4.48 o 
  -4  -3  11        4.47        4.83      3.25 o 
  -3  -3  11      173.83      157.27      9.22 o 
  -2  -3  11       51.78       48.73      5.44 o 
  -1  -3  11       18.41       20.81      4.13 o 
   0  -3  11      143.97      135.32      8.25 o 
   1  -3  11       22.39       24.41      4.48 o 
   2  -3  11       80.72       89.39      7.02 o 
   3  -3  11      168.95      168.51      9.04 o 
   4  -3  11        1.37        1.58      2.63 o 
  -5  -2  11       25.53       28.36      5.09 o 
  -4  -2  11       54.85       59.01      6.06 o 
  -3  -2  11        0.22       -0.70      2.11 o 
  -2  -2  11       18.93       22.74      4.13 o 
  -1  -2  11       40.55       35.83      4.83 o 
   0  -2  11       63.34       60.41      5.62 o 
   1  -2  11       18.43       17.30      3.60 o 
   2  -2  11      226.41      235.24      9.92 o 
   3  -2  11      141.65      145.94      8.43 o 
   4  -2  11       92.73       83.24      6.32 o 
  -5  -1  11      103.96       98.00      6.67 o 
  -4  -1  11      389.85      384.32     14.80 o 
  -3  -1  11        3.37        2.99      2.63 o 
  -2  -1  11      205.93      202.05      9.48 o 
  -1  -1  11      169.79      188.35      9.04 o 
   0  -1  11        9.99       11.06      3.16 o 
   1  -1  11      153.97      161.92      8.43 o 
   2  -1  11      556.20      571.03     15.10 o 
   3  -1  11       31.11       34.42      4.92 o 
  -6   0  11       13.02       14.61      2.90 o 
  -5   0  11      451.95      449.30     28.71 o 
  -4   0  11      269.39      266.53      7.40 o 
  -3   0  11        7.70        5.55      1.75 o 
  -2   0  11      180.96      180.52      5.82 o 
  -1   0  11      138.79      143.74      7.38 o 
   0   0  11        1.35        2.81      2.37 o 
   1   0  11       53.71       49.96      4.74 o 
   2   0  11      122.40      122.06      7.20 o 
   3   0  11      114.15       97.21      5.97 o 
  -6   1  11       67.54       61.70      4.48 o 
  -5   1  11      366.53      361.46      8.94 o 
  -4   1  11       23.56       29.67      3.34 o 
  -3   1  11       33.77       28.82      2.89 o 
  -2   1  11       36.51       40.50      3.16 o 
  -1   1  11        2.09        4.36      1.64 o 
   0   1  11       94.09      103.97      6.15 o 
   1   1  11       11.20        9.57      2.99 o 
  -6   2  11        3.32        1.84      2.46 o 
  -5   2  11      137.44      135.05      8.34 o 
  -4   2  11       69.99       84.56      6.59 o 
  -3   2  11        4.55        8.69      2.90 o 
  -2   2  11       30.87       31.96      4.39 o 
  -1   2  11      295.35      373.81     12.64 o 
   0   2  11      463.00      641.10     16.60 o 
  -6   3  11       35.16       27.84      4.65 o 
  -5   3  11      106.31      101.51      7.29 o 
  -4   3  11      413.55      424.56     14.05 o 
  -3   3  11       58.11       66.03      6.06 o 
  -2   3  11      153.56      190.20      9.66 o 
  -1   3  11      462.27      621.08     16.86 o 
   0   3  11      107.92      126.71      8.17 o 
  -5   4  11       95.67      100.54      7.64 o 
  -4   4  11      272.44      324.02     13.17 o 
  -3   4  11        2.20        3.86      2.63 o 
  -2   4  11       78.30       89.57      7.11 o 
  -1   4  11       54.22       77.10      6.94 o 
  -1  -4  12       22.00       22.83      4.57 o 
   0  -4  12        0.52       -0.79      2.46 o 
   1  -4  12        2.74        4.30      3.25 o 
   2  -4  12        3.09        4.57      3.16 o 
  -3  -3  12        0.89        0.97      2.72 o 
  -2  -3  12       36.96       35.74      5.18 o 
  -1  -3  12       97.38      108.36      7.82 o 
   0  -3  12       12.01       16.24      3.86 o 
   1  -3  12       20.65       24.41      4.65 o 
   2  -3  12       87.46      105.81      7.46 o 
  -4  -2  12      188.84      185.37     10.36 o 
  -3  -2  12       14.99       18.62      4.21 o 
  -2  -2  12      113.66      115.91      8.17 o 
  -1  -2  12      259.87      274.85     11.77 o 
   0  -2  12        0.59        2.55      2.55 o 
   1  -2  12      334.10      371.96     13.61 o 
   2  -2  12      440.04      506.05     15.63 o 
  -3  -1  12       18.96       19.41      4.13 o 
  -2  -1  12      117.58      125.57      7.90 o 
  -1  -1  12      240.58      248.94     10.89 o 
   0  -1  12       16.37       18.09      3.95 o 
   1  -1  12      126.29      138.39      7.99 o 
   2  -1  12      155.92      166.93      8.87 o 
  -5   0  12      298.89      316.25      8.87 o 
  -4   0  12       43.22       48.32      3.75 o 
  -3   0  12        2.55        3.25      2.81 o 
  -2   0  12       40.49       42.59      5.18 o 
  -1   0  12       34.01       33.19      4.39 o 
   0   0  12       39.56       46.89      5.27 o 
   1   0  12        0.12       -1.23      2.20 o 
  -5   1  12       61.27       58.05      4.24 o 
  -4   1  12       41.20       43.96      3.72 o 
  -3   1  12       23.08       24.06      3.95 o 
  -4   2  12      203.67      222.51     10.54 o 
  -3   2  12      281.13      314.18     12.21 o 
  -2   2  12       21.44       21.95      4.13 o 
  -3   3  12       27.54       29.33      4.83 o 
  -2   3  12       73.33       85.61      6.94 o 
  -2  -1  13       59.92       67.88      6.85 o 
  -1  -1  13       71.62       71.83      6.41 o 
  -2   0  13        0.83        0.88      2.81 o 
                                                 
